# Supplementary material for: Global Landscape of Human Kinase Motifs in Viral Proteomes
Source: bioRxiv. 2025 Jun 3:2025.06.02.657064. Preprint. [Version 1] doi: 10.1101/2025.06.02.657064 (PMC12157635; doi:10.1101/2025.06.02.657064)
Supplement: Supplement 2 [file media-2.xlsx]

## Sheet: Sheet1
kinase	organism	high_conf_sites	total_sites	proportion_high_conf	z	p	meanofx	meanandy	kinase_hgnc	Sig_Inter
AAK1	Adeno-associated virus 2 (isolate Srivastava/1982)	12	406	0.0295567	1.6308	0.102933	-4.19964	-4.50999	AAK1	FALSE
AAK1	Aichi virus (strain Human/A846/88/1989)	15	401	0.0374065	0.73167	0.46437	-3.9913	-4.13426	AAK1	FALSE
AAK1	Australian bat lyssavirus (isolate Bat/AUS/1996)	12	549	0.0218579	-3.19738	0.0013868	-4.68541	-4.16681	AAK1	FALSE
AAK1	Banna virus (strain Indonesia/JKT-6423/1980)	11	780	0.0141026	-0.157315	0.874997	-4.44617	-4.42469	AAK1	FALSE
AAK1	Barmah forest virus	15	514	0.0291829	2.47357	0.013377	-3.96148	-4.38776	AAK1	TRUE
AAK1	BK polyomavirus	3	246	0.0121951	-0.771941	0.440149	-4.41119	-4.22521	AAK1	FALSE
AAK1	Bunyamwera virus	8	553	0.0144665	-1.47398	0.140488	-4.5101	-4.26973	AAK1	FALSE
AAK1	Bunyavirus La Crosse (isolate Human/United States/L78/1978)	12	537	0.0223464	0.193767	0.846358	-4.46083	-4.49157	AAK1	FALSE
AAK1	Bunyavirus snowshoe hare	11	541	0.0203327	-1.3539	0.175769	-4.43315	-4.20986	AAK1	FALSE
AAK1	Cercopithecine alphaherpesvirus 2	107	3724	0.0287325	10.9403	7.3965e-28	-3.73901	-4.44493	AAK1	TRUE
AAK1	Chandipura virus	8	528	0.0151515	-2.04218	0.0411335	-4.61772	-4.26271	AAK1	FALSE
AAK1	Chikungunya virus (strain S27-African prototype)	16	605	0.0264463	2.72758	0.0063801	-3.83825	-4.27717	AAK1	TRUE
AAK1	Cosavirus A (isolate Human/Pakistan/0553/-)	3	316	0.00949367	1.78318	0.0745569	-4.20602	-4.59511	AAK1	FALSE
AAK1	Cowpox virus (strain Brighton Red)	10	1006	0.00994036	-2.39123	0.0167918	-4.70892	-4.42033	AAK1	FALSE
AAK1	Coxsackievirus A16 (strain G-10)	9	308	0.0292208	1.75592	0.0791014	-4.08617	-4.47589	AAK1	FALSE
AAK1	Crimean-Congo hemorrhagic fever virus (strain Nigeria/IbAr10200/1970)	24	1009	0.0237859	-0.663951	0.506722	-4.53693	-4.45477	AAK1	FALSE
AAK1	Dengue virus type 1 (strain Nauru/West Pac/1974)	11	462	0.0238095	3.86377	0.000111651	-3.80088	-4.49862	AAK1	TRUE
AAK1	Dugbe virus (isolate ArD44313)	24	924	0.025974	-1.51784	0.129054	-4.42951	-4.23319	AAK1	FALSE
AAK1	Duvenhage virus	11	553	0.0198915	-2.78758	0.00531039	-4.68865	-4.22117	AAK1	FALSE
AAK1	Eastern chimpanzee simian foamy virus	12	449	0.0267261	2.71823	0.00656329	-3.95955	-4.45926	AAK1	TRUE
AAK1	Eastern equine encephalitis virus	16	508	0.0314961	1.21573	0.224087	-3.981	-4.19909	AAK1	FALSE
AAK1	Encephalomyocarditis virus (strain Rueckert)	13	359	0.0362117	2.66037	0.00780554	-3.97934	-4.52619	AAK1	TRUE
AAK1	Epstein-Barr virus (strain B95-8)	155	5734	0.0270317	9.52423	1.66273e-21	-3.90473	-4.39573	AAK1	TRUE
AAK1	European bat lyssavirus 1 (strain Bat/Germany/RV9/1968)	12	539	0.0222635	-2.33139	0.0197328	-4.64052	-4.24818	AAK1	FALSE
AAK1	GB virus C	10	389	0.0257069	2.43588	0.0148557	-3.99848	-4.48132	AAK1	TRUE
AAK1	Hantaan virus (strain 76-118)	8	515	0.015534	0.101777	0.918933	-4.53887	-4.55526	AAK1	FALSE
AAK1	Hendra virus (isolate Horse/Autralia/Hendra/1994)	17	854	0.0199063	-0.123682	0.901567	-4.48209	-4.46525	AAK1	FALSE
AAK1	Hepatitis B virus genotype C subtype ayr (isolate Human/Japan/Okamoto/-)	6	293	0.0204778	1.1123	0.26601	-3.98757	-4.23999	AAK1	FALSE
AAK1	Hepatitis C virus genotype 1a (isolate H77)	20	458	0.0436681	4.82347	1.41082e-06	-3.54612	-4.45012	AAK1	TRUE
AAK1	Hepatitis delta virus genotype I (isolate D380)	2	33	0.0606061	2.36877	0.0178473	-3.50147	-4.92294	AAK1	FALSE
AAK1	Hepatitis E virus genotype 1 (isolate Human/China/HeBei/1987)	9	348	0.0258621	3.82726	0.000129579	-3.78921	-4.59075	AAK1	TRUE
AAK1	Horsepox virus	111	8608	0.012895	-6.75424	1.4359e-11	-4.67238	-4.39635	AAK1	FALSE
AAK1	Human adenovirus C serotype 2	50	1854	0.0269687	5.88745	3.92195e-09	-3.94611	-4.46855	AAK1	TRUE
AAK1	Human astrovirus-1	17	429	0.039627	2.73825	0.0061768	-3.6329	-4.16917	AAK1	TRUE
AAK1	Human betaherpesvirus 7	65	5666	0.0114719	-5.43254	5.55581e-08	-4.68782	-4.41357	AAK1	FALSE
AAK1	Human coronavirus 229E	37	1685	0.0219585	0.873798	0.382228	-4.33587	-4.41622	AAK1	FALSE
AAK1	Human cytomegalovirus (strain Merlin)	163	9162	0.0177909	8.13495	4.12105e-16	-4.07347	-4.39685	AAK1	TRUE
AAK1	Human enterovirus 70 (strain J670/71)	12	302	0.0397351	1.90263	0.0570884	-3.96827	-4.41064	AAK1	FALSE
AAK1	Human hepatitis A virus genotype IB (isolate HM175)	6	303	0.019802	-0.12517	0.900389	-4.42622	-4.39774	AAK1	FALSE
AAK1	Human herpesvirus 1 (strain 17)	127	4662	0.0272415	11.6366	2.68536e-31	-3.71135	-4.37863	AAK1	TRUE
AAK1	Human herpesvirus 2 (strain HG52)	119	4675	0.0254545	10.8903	1.28203e-27	-3.75112	-4.37596	AAK1	TRUE
AAK1	Human herpesvirus 6A (strain Uganda-1102)	100	6640	0.0150602	-1.95968	0.050033	-4.50298	-4.412	AAK1	FALSE
AAK1	Human herpesvirus 8 type P (isolate GK18)	128	5447	0.0234992	5.44035	5.31763e-08	-4.05873	-4.34474	AAK1	TRUE
AAK1	Human immunodeficiency virus type 1 group M subtype B (isolate HXB2)	12	409	0.0293399	2.33722	0.0194277	-4.01941	-4.44896	AAK1	TRUE
AAK1	Human lung-associated vientovirus LT	3	132	0.0227273	1.16053	0.245834	-4.05086	-4.43132	AAK1	FALSE
AAK1	Human metapneumovirus (strain CAN97-83)	8	646	0.0123839	-0.174151	0.861747	-4.48609	-4.45956	AAK1	FALSE
AAK1	Human papillomavirus type 1	3	202	0.0148515	1.24029	0.214867	-4.30882	-4.63849	AAK1	FALSE
AAK1	Human papillomavirus type 16	7	313	0.0223642	4.09142	4.28744e-05	-3.79946	-4.68414	AAK1	FALSE
AAK1	Human papillomavirus type 2a	9	371	0.0242588	3.00885	0.00262238	-4.03398	-4.63954	AAK1	TRUE
AAK1	Human parainfluenza virus 1 strain Washington/1964	15	857	0.0175029	-0.431588	0.666041	-4.40638	-4.34971	AAK1	FALSE
AAK1	Human parechovirus 2 (strain Williamson)	10	329	0.0303951	0.251197	0.801662	-4.20069	-4.25694	AAK1	FALSE
AAK1	Human parvovirus B19 (strain HV)	9	259	0.034749	0.793189	0.427668	-4.18402	-4.37891	AAK1	FALSE
AAK1	Human respiratory syncytial virus B (strain B1)	9	737	0.0122117	-0.517438	0.60485	-4.48092	-4.41051	AAK1	FALSE
AAK1	Human rhinovirus A serotype 89 (strain 41467-Gallo)	5	332	0.0150602	-1.51442	0.12992	-4.50277	-4.1917	AAK1	FALSE
AAK1	Human T-cell leukemia virus 1 (isolate Caribbea HS-35 subtype A)	8	593	0.0134907	1.00143	0.31662	-4.11449	-4.26747	AAK1	FALSE
AAK1	Influenza A virus (strain A/Puerto Rico/8/1934 H1N1)	30	1729	0.0173511	-1.71084	0.0871111	-4.59989	-4.44055	AAK1	FALSE
AAK1	Influenza B virus (strain B/Lee/1940)	27	1307	0.020658	1.07606	0.281899	-4.45495	-4.56709	AAK1	FALSE
AAK1	Influenza C virus (strain C/Ann Arbor/1/1950)	10	532	0.018797	0.0634542	0.949405	-4.25158	-4.26217	AAK1	FALSE
AAK1	Isfahan virus	7	541	0.012939	-1.20805	0.227028	-4.68629	-4.48481	AAK1	FALSE
AAK1	Japanese encephalitis virus (strain Jaoars982)	8	612	0.0130719	3.28357	0.001025	-3.97914	-4.48145	AAK1	TRUE
AAK1	JC polyomavirus	4	201	0.0199005	-1.28762	0.197878	-4.292	-3.91478	AAK1	FALSE
AAK1	Junin mammarenavirus	12	447	0.0268456	0.108049	0.913957	-4.65815	-4.67803	AAK1	FALSE
AAK1	KI polyomavirus (isolate Stockholm 60)	4	212	0.0188679	0.50985	0.610157	-4.02117	-4.16169	AAK1	FALSE
AAK1	Lagos bat virus	14	538	0.0260223	-2.29532	0.021715	-4.66107	-4.26837	AAK1	FALSE
AAK1	Lake Victoria marburgvirus (strain Musoke-80)	12	749	0.0160214	0.545779	0.585218	-4.27095	-4.3484	AAK1	FALSE
AAK1	Langat virus	15	418	0.0358852	3.5909	0.000329536	-3.58929	-4.30268	AAK1	TRUE
AAK1	Lassa virus (strain Mouse/Sierra Leone/Josiah/1976)	11	466	0.0236052	-0.237978	0.811898	-4.35176	-4.30835	AAK1	FALSE
AAK1	Louping ill virus	14	421	0.0332542	2.51995	0.0117373	-3.68286	-4.17406	AAK1	TRUE
AAK1	Lymphocytic choriomeningitis virus (strain Armstrong)	8	467	0.0171306	-2.09497	0.0361737	-4.74524	-4.36408	AAK1	FALSE
AAK1	Machupo virus	6	458	0.0131004	-2.33998	0.0192846	-4.68973	-4.26142	AAK1	FALSE
AAK1	Mayaro virus (strain Brazil)	14	520	0.0269231	3.6792	0.000233969	-3.88314	-4.5127	AAK1	TRUE
AAK1	Measles virus (strain Ichinose-B95a)	17	734	0.0231608	0.341652	0.732613	-4.41663	-4.46627	AAK1	FALSE
AAK1	Merkel cell polyomavirus	3	217	0.0138249	0.32977	0.741573	-4.29479	-4.37675	AAK1	FALSE
AAK1	Mokola virus	13	533	0.0243902	-1.63781	0.10146	-4.68032	-4.40779	AAK1	FALSE
AAK1	Molluscum contagiosum virus subtype 1	129	6610	0.0195159	3.7559	0.000172718	-4.22631	-4.40548	AAK1	TRUE
AAK1	Monkeypox virus (strain Zaire-96-I-16)	104	7807	0.0133214	-7.07092	1.53906e-12	-4.68645	-4.38176	AAK1	FALSE
AAK1	Mumps virus (strain Miyahara vaccine)	21	748	0.0280749	0.940349	0.347038	-4.19395	-4.33152	AAK1	FALSE
AAK1	Murray valley encephalitis virus (strain MVE-1-51)	8	442	0.0180995	2.14721	0.0317768	-3.98355	-4.37462	AAK1	TRUE
AAK1	Nipah virus	17	860	0.0197674	-1.47065	0.141387	-4.62498	-4.43169	AAK1	FALSE
AAK1	Norwalk virus (strain GI/Human/United States/Norwalk/1968)	6	347	0.0172911	0.754665	0.45045	-4.09446	-4.25461	AAK1	FALSE
AAK1	O'nyong-nyong virus (strain Gulu)	11	533	0.0206379	2.90651	0.00365489	-3.86542	-4.36228	AAK1	TRUE
AAK1	Orf virus (strain Goat/Texas/SA00/2000)	98	5193	0.0188716	3.22446	0.00126208	-4.26623	-4.44009	AAK1	TRUE
AAK1	Parainfluenza virus 5 (strain W3)	25	753	0.0332005	2.29164	0.0219266	-4.12106	-4.44898	AAK1	TRUE
AAK1	Pichinde mammarenavirus	6	434	0.0138249	-1.91733	0.0551961	-4.59656	-4.22251	AAK1	FALSE
AAK1	Poliovirus type 1 (strain Mahoney)	4	335	0.0119403	1.11271	0.265832	-4.14903	-4.37363	AAK1	FALSE
AAK1	Punta toro phlebovirus	9	585	0.0153846	-3.7542	0.000173895	-4.88061	-4.28459	AAK1	FALSE
AAK1	Rabies virus (strain Pasteur vaccins / PV)	10	534	0.0187266	-1.5457	0.122177	-4.57352	-4.31315	AAK1	FALSE
AAK1	Rift valley fever virus (strain ZH-548 M12)	11	523	0.0210325	-1.55824	0.119176	-4.60484	-4.34204	AAK1	FALSE
AAK1	Rosavirus A2 (isolate Human/Gambia/GA7403/2008)	12	374	0.0320856	-0.425312	0.67061	-4.16754	-4.08229	AAK1	FALSE
AAK1	Ross river virus (strain NB5092)	15	496	0.0302419	2.65162	0.00801062	-3.73838	-4.22018	AAK1	TRUE
AAK1	Rotavirus A (isolate RVA/Monkey/South Africa/SA11-H96/1958/G3P5B[2])	13	829	0.0156815	-1.05583	0.291048	-4.5155	-4.37446	AAK1	FALSE
AAK1	Rotavirus C (isolate RVC/Human/United Kingdom/Bristol/1989)	9	828	0.0108696	-1.63984	0.101039	-4.63111	-4.42446	AAK1	FALSE
AAK1	Rotavirus X (strain RVX/Human/China/NADRV-J19/1997/GXP[X])	11	808	0.0136139	-1.96119	0.0498572	-4.60243	-4.34314	AAK1	FALSE
AAK1	Rubella virus (strain Therien)	11	323	0.0340557	5.93268	2.98031e-09	-3.23611	-4.5088	AAK1	TRUE
AAK1	Sagiyama virus	14	496	0.0282258	4.86104	1.16769e-06	-3.65342	-4.47495	AAK1	TRUE
AAK1	Saint Louis encephalitis virus	16	422	0.0379147	3.73016	0.000191357	-3.63298	-4.33801	AAK1	TRUE
AAK1	Salivirus A (isolate Human/Nigeria/NG-J1/2007)	8	415	0.0192771	-0.148288	0.882116	-4.33751	-4.30934	AAK1	FALSE
AAK1	Sapovirus (strain GII/Human/Japan/Sakai C12/2001)	15	441	0.0340136	4.88126	1.05409e-06	-3.77136	-4.66494	AAK1	TRUE
AAK1	Semliki forest virus	15	497	0.0301811	1.69903	0.0893127	-3.71513	-4.01756	AAK1	FALSE
AAK1	Seoul virus (strain 80-39)	10	484	0.0206612	-0.846357	0.397354	-4.45196	-4.30116	AAK1	FALSE
AAK1	Severe acute respiratory syndrome coronavirus 2	48	2052	0.0233918	1.56373	0.117882	-4.12685	-4.25806	AAK1	FALSE
AAK1	Severe acute respiratory syndrome coronavirus	46	2005	0.0229426	3.96503	7.33875e-05	-4.13384	-4.46814	AAK1	TRUE
AAK1	Simian foamy virus (isolate chimpanzee)	11	458	0.0240175	3.30593	0.000946633	-3.97614	-4.57721	AAK1	TRUE
AAK1	Sindbis virus	17	649	0.0261941	3.33835	0.000842765	-3.83685	-4.34324	AAK1	TRUE
AAK1	Southampton virus (strain GI/Human/United Kingdom/Southampton/1991)	9	346	0.0260116	0.876297	0.380869	-3.9606	-4.14626	AAK1	FALSE
AAK1	Thogotovirus dhoriense	10	459	0.0217865	1.53527	0.124718	-4.17839	-4.4548	AAK1	FALSE
AAK1	Tick-borne powassan virus (strain LB)	9	407	0.022113	2.16858	0.0301147	-3.93186	-4.34306	AAK1	TRUE
AAK1	Torque teno virus (strain VT416)	2	192	0.0104167	1.35894	0.174164	-4.33867	-4.72668	AAK1	FALSE
AAK1	Toscana virus	9	370	0.0243243	-2.28657	0.022221	-4.84212	-4.39042	AAK1	FALSE
AAK1	Vaccinia virus (strain Western Reserve)	105	7850	0.0133758	-6.68473	2.31345e-11	-4.68776	-4.40293	AAK1	FALSE
AAK1	Varicella-zoster virus (strain Dumas)	147	5281	0.0278356	8.21044	2.20376e-16	-3.98881	-4.43023	AAK1	TRUE
AAK1	Variola virus (isolate Human/India/Ind3/1967)	108	7589	0.0142311	-6.16611	6.99889e-10	-4.68696	-4.41964	AAK1	FALSE
AAK1	Venezuelan equine encephalitis virus (strain P676)	17	511	0.0332681	1.7753	0.075849	-4.16453	-4.47124	AAK1	FALSE
AAK1	Vesicular stomatitis Indiana virus (strain San Juan)	13	514	0.0252918	-0.696259	0.486267	-4.55868	-4.4417	AAK1	FALSE
AAK1	West Nile virus	11	445	0.0247191	4.18821	2.81169e-05	-3.86517	-4.6346	AAK1	TRUE
AAK1	Western equine encephalitis virus	11	507	0.0216963	2.64113	0.00826309	-3.87894	-4.34118	AAK1	TRUE
AAK1	WU polyomavirus	5	208	0.0240385	1.33255	0.182678	-3.84428	-4.20651	AAK1	FALSE
AAK1	Yaba monkey tumor virus (strain VR587)	66	5699	0.011581	-9.69811	3.07125e-22	-4.90662	-4.42482	AAK1	FALSE
AAK1	Yellow fever virus (strain 17D vaccine)	11	413	0.0266344	1.38742	0.165312	-4.09252	-4.36327	AAK1	FALSE
AAK1	Zaire ebolavirus (strain Mayinga-76)	22	839	0.0262217	2.39808	0.0164814	-3.99518	-4.3215	AAK1	TRUE
AAK1	Zika virus	10	425	0.0235294	1.87873	0.0602812	-3.8936	-4.24709	AAK1	FALSE
ABL	Adeno-associated virus 2 (isolate Srivastava/1982)	1	85	0.0117647	0.645171	0.518817	-0.634471	-0.799675	ABL1	FALSE
ABL	Aichi virus (strain Human/A846/88/1989)	9	84	0.107143	0.384314	0.700745	-0.575432	-0.683005	ABL1	FALSE
ABL	Australian bat lyssavirus (isolate Bat/AUS/1996)	8	129	0.0620155	-0.676718	0.498585	-0.733772	-0.588308	ABL1	FALSE
ABL	Banna virus (strain Indonesia/JKT-6423/1980)	18	253	0.0711462	-1.53363	0.125121	-0.945091	-0.696858	ABL1	FALSE
ABL	Barmah forest virus	8	130	0.0615385	-1.0356	0.300389	-0.687499	-0.468474	ABL1	FALSE
ABL	BK polyomavirus	2	61	0.0327869	-2.32011	0.0203349	-1.29528	-0.464269	ABL1	FALSE
ABL	Bunyamwera virus	5	160	0.03125	-2.39408	0.0166622	-1.33097	-0.881046	ABL1	FALSE
ABL	Bunyavirus La Crosse (isolate Human/United States/L78/1978)	11	184	0.0597826	-0.0365959	0.970807	-0.98089	-0.973939	ABL1	FALSE
ABL	Bunyavirus snowshoe hare	10	179	0.0558659	-0.448395	0.653868	-0.951823	-0.867758	ABL1	FALSE
ABL	Cercopithecine alphaherpesvirus 2	105	899	0.116796	5.88955	3.87242e-09	-0.260842	-0.779791	ABL1	TRUE
ABL	Chandipura virus	7	116	0.0603448	0.487303	0.626044	-0.927653	-1.04497	ABL1	FALSE
ABL	Chikungunya virus (strain S27-African prototype)	10	162	0.0617284	-0.280373	0.779192	-0.955147	-0.897129	ABL1	FALSE
ABL	Cosavirus A (isolate Human/Pakistan/0553/-)	2	75	0.0266667	0.140081	0.888596	-1.00871	-1.05259	ABL1	FALSE
ABL	Cowpox virus (strain Brighton Red)	17	400	0.0425	-3.62516	0.000288782	-1.23558	-0.755468	ABL1	FALSE
ABL	Coxsackievirus A16 (strain G-10)	1	87	0.0114943	-0.0148899	0.98812	-0.892652	-0.888369	ABL1	FALSE
ABL	Crimean-Congo hemorrhagic fever virus (strain Nigeria/IbAr10200/1970)	12	159	0.0754717	-0.613152	0.539776	-0.846605	-0.72545	ABL1	FALSE
ABL	Dengue virus type 1 (strain Nauru/West Pac/1974)	4	72	0.0555556	0.541253	0.588333	-0.682682	-0.835431	ABL1	FALSE
ABL	Dugbe virus (isolate ArD44313)	9	156	0.0576923	0.360846	0.718215	-0.913786	-0.987813	ABL1	FALSE
ABL	Duvenhage virus	6	123	0.0487805	-0.157306	0.875004	-0.693182	-0.65794	ABL1	FALSE
ABL	Eastern chimpanzee simian foamy virus	5	141	0.035461	0.0433949	0.965387	-0.782564	-0.791492	ABL1	FALSE
ABL	Eastern equine encephalitis virus	10	138	0.0724638	0.247645	0.804409	-0.777521	-0.832466	ABL1	FALSE
ABL	Encephalomyocarditis virus (strain Rueckert)	4	80	0.05	-0.0680909	0.945713	-0.687206	-0.667819	ABL1	FALSE
ABL	Epstein-Barr virus (strain B95-8)	79	1143	0.0691164	3.9928	6.52982e-05	-0.457712	-0.746019	ABL1	TRUE
ABL	European bat lyssavirus 1 (strain Bat/Germany/RV9/1968)	8	130	0.0615385	1.18232	0.237077	-0.716623	-0.966265	ABL1	FALSE
ABL	GB virus C	7	81	0.0864198	2.67642	0.00744132	-0.301091	-1.04465	ABL1	FALSE
ABL	Hantaan virus (strain 76-118)	3	139	0.0215827	-0.49829	0.618279	-1.05397	-0.955129	ABL1	FALSE
ABL	Hendra virus (isolate Horse/Autralia/Hendra/1994)	13	199	0.0653266	-1.06825	0.285407	-0.990921	-0.795829	ABL1	FALSE
ABL	Hepatitis B virus genotype C subtype ayr (isolate Human/Japan/Okamoto/-)	2	49	0.0408163	0.345019	0.73008	-0.48421	-0.605331	ABL1	FALSE
ABL	Hepatitis C virus genotype 1a (isolate H77)	10	99	0.10101	1.89361	0.0582764	-0.387975	-0.882331	ABL1	FALSE
ABL	Hepatitis E virus genotype 1 (isolate Human/China/HeBei/1987)	8	73	0.109589	0.849305	0.395711	-0.308048	-0.578627	ABL1	FALSE
ABL	Horsepox virus	115	3358	0.0342466	-10.0667	7.7536e-24	-1.23138	-0.784412	ABL1	FALSE
ABL	Human adenovirus C serotype 2	33	391	0.084399	2.33071	0.0197686	-0.661421	-0.962521	ABL1	TRUE
ABL	Human astrovirus-1	1	118	0.00847458	-3.23558	0.00121398	-1.37822	-0.611348	ABL1	FALSE
ABL	Human betaherpesvirus 7	61	1549	0.0393802	-2.26504	0.0235101	-1.00407	-0.860792	ABL1	FALSE
ABL	Human coronavirus 229E	17	570	0.0298246	-0.428472	0.668308	-0.816846	-0.773364	ABL1	FALSE
ABL	Human cytomegalovirus (strain Merlin)	128	2092	0.0611855	4.31112	1.62432e-05	-0.593131	-0.829857	ABL1	TRUE
ABL	Human enterovirus 70 (strain J670/71)	5	93	0.0537634	0.629417	0.529076	-0.979853	-1.16118	ABL1	FALSE
ABL	Human hepatitis A virus genotype IB (isolate HM175)	3	78	0.0384615	0.478695	0.632155	-0.682621	-0.817924	ABL1	FALSE
ABL	Human herpesvirus 1 (strain 17)	86	975	0.0882051	4.20622	2.59682e-05	-0.41584	-0.75493	ABL1	TRUE
ABL	Human herpesvirus 2 (strain HG52)	99	971	0.101957	6.5618	5.31604e-11	-0.331248	-0.868602	ABL1	TRUE
ABL	Human herpesvirus 6A (strain Uganda-1102)	92	1595	0.0576803	-1.59006	0.111821	-0.870728	-0.768199	ABL1	FALSE
ABL	Human herpesvirus 8 type P (isolate GK18)	79	1143	0.0691164	5.79438	6.85731e-09	-0.504273	-0.929799	ABL1	TRUE
ABL	Human immunodeficiency virus type 1 group M subtype B (isolate HXB2)	6	91	0.0659341	0.446204	0.65545	-0.882599	-1.00477	ABL1	FALSE
ABL	Human lung-associated vientovirus LT	3	53	0.0566038	-2.12856	0.0332904	-1.09605	-0.38954	ABL1	FALSE
ABL	Human metapneumovirus (strain CAN97-83)	7	133	0.0526316	-1.77169	0.0764464	-1.24318	-0.858762	ABL1	FALSE
ABL	Human papillomavirus type 1	0	44	0	0.728712	0.466178	-0.7449	-1.01638	ABL1	FALSE
ABL	Human papillomavirus type 16	1	81	0.0123457	-2.06722	0.0387137	-0.760137	-0.228788	ABL1	FALSE
ABL	Human papillomavirus type 2a	4	84	0.047619	0.693974	0.487699	-0.602273	-0.784332	ABL1	FALSE
ABL	Human parainfluenza virus 1 strain Washington/1964	4	188	0.0212766	-2.09003	0.0366155	-1.09525	-0.709052	ABL1	FALSE
ABL	Human parechovirus 2 (strain Williamson)	4	88	0.0454545	-1.96052	0.0499349	-1.28837	-0.733373	ABL1	FALSE
ABL	Human parvovirus B19 (strain HV)	2	70	0.0285714	0.152494	0.878797	-0.769541	-0.814524	ABL1	FALSE
ABL	Human respiratory syncytial virus B (strain B1)	8	183	0.0437158	-1.56592	0.117368	-1.189	-0.899595	ABL1	FALSE
ABL	Human rhinovirus A serotype 89 (strain 41467-Gallo)	3	88	0.0340909	-1.66183	0.0965461	-1.23167	-0.747435	ABL1	FALSE
ABL	Human T-cell leukemia virus 1 (isolate Caribbea HS-35 subtype A)	5	101	0.049505	0.754466	0.450569	-0.770545	-0.963944	ABL1	FALSE
ABL	Influenza A virus (strain A/Puerto Rico/8/1934 H1N1)	18	380	0.0473684	-3.87392	0.000107099	-1.20474	-0.703214	ABL1	FALSE
ABL	Influenza B virus (strain B/Lee/1940)	16	284	0.056338	-0.722321	0.470097	-0.833223	-0.724558	ABL1	FALSE
ABL	Influenza C virus (strain C/Ann Arbor/1/1950)	5	107	0.046729	0.924123	0.355422	-0.796625	-1.03386	ABL1	FALSE
ABL	Isfahan virus	5	123	0.0406504	-0.669444	0.503212	-0.982163	-0.836146	ABL1	FALSE
ABL	Japanese encephalitis virus (strain Jaoars982)	4	115	0.0347826	-0.026979	0.978476	-0.713533	-0.70708	ABL1	FALSE
ABL	JC polyomavirus	3	54	0.0555556	-0.472865	0.636309	-1.05545	-0.883417	ABL1	FALSE
ABL	Junin mammarenavirus	3	96	0.03125	-0.58677	0.557358	-1.12294	-0.967073	ABL1	FALSE
ABL	KI polyomavirus (isolate Stockholm 60)	3	63	0.047619	-0.911379	0.362096	-0.909308	-0.599311	ABL1	FALSE
ABL	Lagos bat virus	9	120	0.075	1.0255	0.305128	-0.679019	-0.911523	ABL1	FALSE
ABL	Lake Victoria marburgvirus (strain Musoke-80)	6	154	0.038961	-1.62906	0.1033	-1.17091	-0.8374	ABL1	FALSE
ABL	Langat virus	3	70	0.0428571	1.14875	0.25066	-0.472096	-0.810166	ABL1	FALSE
ABL	Lassa virus (strain Mouse/Sierra Leone/Josiah/1976)	4	121	0.0330579	-3.0208	0.00252108	-0.913064	-0.221567	ABL1	FALSE
ABL	Louping ill virus	5	71	0.0704225	0.728973	0.466018	-0.504351	-0.697346	ABL1	FALSE
ABL	Lymphocytic choriomeningitis virus (strain Armstrong)	2	91	0.021978	0.26453	0.791371	-0.93799	-1.00799	ABL1	FALSE
ABL	Machupo virus	1	91	0.010989	-0.842274	0.399634	-1.14704	-0.911774	ABL1	FALSE
ABL	Mayaro virus (strain Brazil)	8	135	0.0592593	1.39079	0.164289	-0.511836	-0.789304	ABL1	FALSE
ABL	Measles virus (strain Ichinose-B95a)	5	167	0.0299401	0.335599	0.737173	-0.905284	-0.970916	ABL1	FALSE
ABL	Merkel cell polyomavirus	2	33	0.0606061	1.54212	0.123044	-0.555558	-1.259	ABL1	FALSE
ABL	Mokola virus	10	121	0.0826446	0.62587	0.5314	-0.630756	-0.777702	ABL1	FALSE
ABL	Molluscum contagiosum virus subtype 1	111	1820	0.060989	3.79347	0.000148556	-0.588626	-0.806016	ABL1	TRUE
ABL	Monkeypox virus (strain Zaire-96-I-16)	94	2999	0.0313438	-8.83958	9.60766e-19	-1.22288	-0.809913	ABL1	FALSE
ABL	Mumps virus (strain Miyahara vaccine)	12	175	0.0685714	-1.10619	0.268643	-0.909966	-0.697844	ABL1	FALSE
ABL	Murray valley encephalitis virus (strain MVE-1-51)	6	89	0.0674157	0.381457	0.702864	-0.744982	-0.847147	ABL1	FALSE
ABL	Nipah virus	9	202	0.0445545	0.190986	0.848536	-0.880261	-0.914744	ABL1	FALSE
ABL	Norwalk virus (strain GI/Human/United States/Norwalk/1968)	3	63	0.047619	0.637284	0.52394	-0.985365	-1.21661	ABL1	FALSE
ABL	O'nyong-nyong virus (strain Gulu)	11	139	0.0791367	-1.1517	0.249444	-0.80613	-0.561429	ABL1	FALSE
ABL	Orf virus (strain Goat/Texas/SA00/2000)	74	1218	0.0607553	2.63329	0.0084563	-0.657427	-0.849816	ABL1	TRUE
ABL	Parainfluenza virus 5 (strain W3)	3	160	0.01875	-0.660941	0.50865	-0.819619	-0.690421	ABL1	FALSE
ABL	Pichinde mammarenavirus	4	104	0.0384615	0.391933	0.695108	-1.07719	-1.16639	ABL1	FALSE
ABL	Poliovirus type 1 (strain Mahoney)	6	101	0.0594059	-0.637456	0.523828	-0.938565	-0.771407	ABL1	FALSE
ABL	Punta toro phlebovirus	6	113	0.0530973	-1.76867	0.0769491	-1.1121	-0.681567	ABL1	FALSE
ABL	Rabies virus (strain Pasteur vaccins / PV)	8	130	0.0615385	0.384903	0.700309	-0.672502	-0.752375	ABL1	FALSE
ABL	Rift valley fever virus (strain ZH-548 M12)	5	108	0.0462963	0.248908	0.803432	-0.770788	-0.8324	ABL1	FALSE
ABL	Rosavirus A2 (isolate Human/Gambia/GA7403/2008)	7	86	0.0813953	1.43387	0.15161	-0.545743	-0.967708	ABL1	FALSE
ABL	Ross river virus (strain NB5092)	6	130	0.0461538	0.501584	0.61596	-0.780075	-0.887599	ABL1	FALSE
ABL	Rotavirus A (isolate RVA/Monkey/South Africa/SA11-H96/1958/G3P5B[2])	15	292	0.0513699	-1.91545	0.0554349	-1.00328	-0.712484	ABL1	FALSE
ABL	Rotavirus C (isolate RVC/Human/United Kingdom/Bristol/1989)	6	296	0.0202703	-3.0393	0.0023713	-1.1559	-0.726624	ABL1	FALSE
ABL	Rotavirus X (strain RVX/Human/China/NADRV-J19/1997/GXP[X])	7	225	0.0311111	-0.751737	0.452209	-1.03668	-0.907346	ABL1	FALSE
ABL	Rubella virus (strain Therien)	10	80	0.125	2.43559	0.0148675	-0.333832	-1.03384	ABL1	TRUE
ABL	Sagiyama virus	6	134	0.0447761	-1.50895	0.131312	-0.830707	-0.514622	ABL1	FALSE
ABL	Saint Louis encephalitis virus	5	88	0.0568182	1.30301	0.192573	-0.667502	-1.00459	ABL1	FALSE
ABL	Salivirus A (isolate Human/Nigeria/NG-J1/2007)	8	81	0.0987654	2.60735	0.0091245	-0.398643	-1.12961	ABL1	TRUE
ABL	Sapovirus (strain GII/Human/Japan/Sakai C12/2001)	4	77	0.0519481	-1.29829	0.194189	-0.728455	-0.349148	ABL1	FALSE
ABL	Semliki forest virus	8	133	0.0601504	1.05374	0.292001	-0.676182	-0.896223	ABL1	FALSE
ABL	Seoul virus (strain 80-39)	5	134	0.0373134	-0.921643	0.356715	-1.0412	-0.846325	ABL1	FALSE
ABL	Severe acute respiratory syndrome coronavirus 2	35	649	0.0539291	-0.79592	0.426078	-0.910173	-0.832134	ABL1	FALSE
ABL	Severe acute respiratory syndrome coronavirus	24	621	0.0386473	0.182743	0.854999	-0.925559	-0.943664	ABL1	FALSE
ABL	Simian foamy virus (isolate chimpanzee)	4	149	0.0268456	1.28273	0.199588	-1.00257	-1.24795	ABL1	FALSE
ABL	Sindbis virus	8	154	0.0519481	0.17816	0.858597	-0.799309	-0.833875	ABL1	FALSE
ABL	Southampton virus (strain GI/Human/United Kingdom/Southampton/1991)	5	65	0.0769231	0.356688	0.721326	-0.825095	-0.942925	ABL1	FALSE
ABL	Thogotovirus dhoriense	5	130	0.0384615	-2.37882	0.0173682	-1.08351	-0.554934	ABL1	FALSE
ABL	Tick-borne powassan virus (strain LB)	8	76	0.105263	1.19566	0.231831	-0.258449	-0.567843	ABL1	FALSE
ABL	Torque teno virus (strain VT416)	2	52	0.0384615	-0.495923	0.619949	-0.844081	-0.685588	ABL1	FALSE
ABL	Toscana virus	5	86	0.0581395	0.30064	0.763689	-1.00534	-1.09906	ABL1	FALSE
ABL	Vaccinia virus (strain Western Reserve)	99	2947	0.0335935	-7.82634	5.02284e-15	-1.21522	-0.838504	ABL1	FALSE
ABL	Varicella-zoster virus (strain Dumas)	88	1232	0.0714286	3.49142	0.000480454	-0.601574	-0.851813	ABL1	TRUE
ABL	Variola virus (isolate Human/India/Ind3/1967)	109	2882	0.037821	-7.09097	1.33174e-12	-1.18235	-0.841178	ABL1	FALSE
ABL	Venezuelan equine encephalitis virus (strain P676)	9	136	0.0661765	-0.928749	0.353019	-0.748786	-0.546695	ABL1	FALSE
ABL	Vesicular stomatitis Indiana virus (strain San Juan)	8	135	0.0592593	-1.03863	0.298977	-0.94329	-0.715349	ABL1	FALSE
ABL	West Nile virus	3	86	0.0348837	-1.08382	0.278445	-0.90017	-0.622112	ABL1	FALSE
ABL	Western equine encephalitis virus	7	130	0.0538462	1.59527	0.110652	-0.676065	-1.04454	ABL1	FALSE
ABL	WU polyomavirus	5	60	0.0833333	0.406959	0.684038	-0.643325	-0.784282	ABL1	FALSE
ABL	Yaba monkey tumor virus (strain VR587)	60	2132	0.0281426	-8.21786	2.07174e-16	-1.28856	-0.838164	ABL1	FALSE
ABL	Yellow fever virus (strain 17D vaccine)	4	79	0.0506329	-0.569185	0.569231	-1.01554	-0.84823	ABL1	FALSE
ABL	Zaire ebolavirus (strain Mayinga-76)	9	165	0.0545455	1.67646	0.0936487	-0.781233	-1.11256	ABL1	FALSE
ABL	Zika virus	5	87	0.0574713	-0.191819	0.847884	-0.820495	-0.760533	ABL1	FALSE
ACK	Adeno-associated virus 2 (isolate Srivastava/1982)	4	85	0.0470588	1.31483	0.188568	-0.894538	-1.27712	TNK2	FALSE
ACK	Aichi virus (strain Human/A846/88/1989)	5	84	0.0595238	0.635191	0.525304	-0.775475	-0.950455	TNK2	FALSE
ACK	Australian bat lyssavirus (isolate Bat/AUS/1996)	10	129	0.0775194	1.33682	0.181281	-1.00442	-1.29951	TNK2	FALSE
ACK	Banna virus (strain Indonesia/JKT-6423/1980)	10	253	0.0395257	0.177055	0.859465	-1.12842	-1.156	TNK2	FALSE
ACK	Barmah forest virus	5	130	0.0384615	-0.479244	0.631765	-0.993568	-0.888685	TNK2	FALSE
ACK	BK polyomavirus	4	61	0.0655738	0.201815	0.840061	-1.0463	-1.11668	TNK2	FALSE
ACK	Bunyamwera virus	2	160	0.0125	-1.4658	0.142702	-1.32128	-1.02766	TNK2	FALSE
ACK	Bunyavirus La Crosse (isolate Human/United States/L78/1978)	6	184	0.0326087	-0.794305	0.427018	-1.20114	-1.05674	TNK2	FALSE
ACK	Bunyavirus snowshoe hare	7	179	0.0391061	-0.353818	0.723475	-1.16064	-1.09483	TNK2	FALSE
ACK	Cercopithecine alphaherpesvirus 2	75	899	0.083426	5.1726	2.3086e-07	-0.625981	-1.08217	TNK2	TRUE
ACK	Chandipura virus	7	116	0.0603448	-1.59298	0.111165	-1.32618	-0.954735	TNK2	FALSE
ACK	Chikungunya virus (strain S27-African prototype)	5	162	0.0308642	-0.357352	0.720828	-1.15051	-1.08084	TNK2	FALSE
ACK	Cosavirus A (isolate Human/Pakistan/0553/-)	4	75	0.0533333	0.0709525	0.943436	-1.14922	-1.16918	TNK2	FALSE
ACK	Cowpox virus (strain Brighton Red)	7	400	0.0175	-2.02372	0.0429988	-1.3787	-1.11762	TNK2	FALSE
ACK	Coxsackievirus A16 (strain G-10)	3	87	0.0344828	0.857598	0.391115	-1.2608	-1.4854	TNK2	FALSE
ACK	Crimean-Congo hemorrhagic fever virus (strain Nigeria/IbAr10200/1970)	8	159	0.0503145	1.00423	0.315267	-0.982496	-1.17857	TNK2	FALSE
ACK	Dengue virus type 1 (strain Nauru/West Pac/1974)	5	72	0.0694444	-0.455161	0.648993	-0.835218	-0.705324	TNK2	FALSE
ACK	Dugbe virus (isolate ArD44313)	6	156	0.0384615	-0.105196	0.91622	-1.17939	-1.15795	TNK2	FALSE
ACK	Duvenhage virus	11	123	0.0894309	0.281975	0.777963	-1.00258	-1.07154	TNK2	FALSE
ACK	Eastern chimpanzee simian foamy virus	6	141	0.0425532	1.55607	0.119691	-0.818655	-1.14172	TNK2	FALSE
ACK	Eastern equine encephalitis virus	6	138	0.0434783	0.292138	0.770181	-1.18867	-1.24929	TNK2	FALSE
ACK	Encephalomyocarditis virus (strain Rueckert)	5	80	0.0625	-0.352406	0.724534	-1.18956	-1.08449	TNK2	FALSE
ACK	Epstein-Barr virus (strain B95-8)	57	1143	0.0498688	4.24231	2.21227e-05	-0.841017	-1.15751	TNK2	TRUE
ACK	European bat lyssavirus 1 (strain Bat/Germany/RV9/1968)	10	130	0.0769231	1.9981	0.0457054	-0.993845	-1.44122	TNK2	TRUE
ACK	GB virus C	3	81	0.037037	0.810362	0.417732	-0.837232	-1.05906	TNK2	FALSE
ACK	Hantaan virus (strain 76-118)	4	139	0.028777	-0.223143	0.823424	-1.16556	-1.11889	TNK2	FALSE
ACK	Hendra virus (isolate Horse/Autralia/Hendra/1994)	9	199	0.0452261	-2.58252	0.00980821	-1.37969	-0.904221	TNK2	FALSE
ACK	Hepatitis B virus genotype C subtype ayr (isolate Human/Japan/Okamoto/-)	5	49	0.102041	0.807704	0.419261	-0.634014	-0.923108	TNK2	FALSE
ACK	Hepatitis C virus genotype 1a (isolate H77)	3	99	0.030303	1.70487	0.0882182	-0.756338	-1.16332	TNK2	FALSE
ACK	Hepatitis E virus genotype 1 (isolate Human/China/HeBei/1987)	5	73	0.0684932	1.7448	0.0810196	-0.602518	-1.15213	TNK2	FALSE
ACK	Horsepox virus	112	3358	0.0333532	-4.30866	1.64246e-05	-1.30764	-1.11813	TNK2	FALSE
ACK	Human adenovirus C serotype 2	21	391	0.0537084	3.38457	0.000712885	-0.943237	-1.37353	TNK2	TRUE
ACK	Human astrovirus-1	3	118	0.0254237	-1.56471	0.117651	-1.57168	-1.18931	TNK2	FALSE
ACK	Human betaherpesvirus 7	41	1549	0.0264687	-1.34226	0.179511	-1.24433	-1.15908	TNK2	FALSE
ACK	Human coronavirus 229E	24	570	0.0421053	0.364672	0.715356	-1.06958	-1.10769	TNK2	FALSE
ACK	Human cytomegalovirus (strain Merlin)	103	2092	0.0492352	3.63111	0.000282202	-0.888706	-1.08557	TNK2	TRUE
ACK	Human enterovirus 70 (strain J670/71)	6	93	0.0645161	-1.10989	0.267044	-1.22656	-0.92404	TNK2	FALSE
ACK	Human hepatitis A virus genotype IB (isolate HM175)	5	78	0.0641026	0.756356	0.449435	-1.00999	-1.22808	TNK2	FALSE
ACK	Human herpesvirus 1 (strain 17)	76	975	0.0779487	4.95767	7.13426e-07	-0.688292	-1.10244	TNK2	TRUE
ACK	Human herpesvirus 2 (strain HG52)	79	971	0.0813594	5.63296	1.77142e-08	-0.603096	-1.06815	TNK2	TRUE
ACK	Human herpesvirus 6A (strain Uganda-1102)	52	1595	0.0326019	-0.515417	0.606262	-1.09933	-1.06733	TNK2	FALSE
ACK	Human herpesvirus 8 type P (isolate GK18)	58	1143	0.0507437	3.28739	0.00101121	-0.827394	-1.06935	TNK2	TRUE
ACK	Human immunodeficiency virus type 1 group M subtype B (isolate HXB2)	3	91	0.032967	0.331893	0.73997	-0.928053	-1.01416	TNK2	FALSE
ACK	Human lung-associated vientovirus LT	2	53	0.0377358	1.836	0.0663583	-0.986109	-1.57565	TNK2	FALSE
ACK	Human metapneumovirus (strain CAN97-83)	3	133	0.0225564	-0.325235	0.745003	-1.3441	-1.27298	TNK2	FALSE
ACK	Human papillomavirus type 1	3	44	0.0681818	2.52278	0.011643	-0.745516	-1.64317	TNK2	FALSE
ACK	Human papillomavirus type 16	6	81	0.0740741	0.261142	0.793983	-0.947389	-1.01835	TNK2	FALSE
ACK	Human papillomavirus type 2a	5	84	0.0595238	1.33183	0.182916	-0.693186	-1.07187	TNK2	FALSE
ACK	Human parainfluenza virus 1 strain Washington/1964	6	188	0.0319149	-2.24186	0.0249702	-1.32362	-0.933406	TNK2	FALSE
ACK	Human parechovirus 2 (strain Williamson)	2	88	0.0227273	-1.77729	0.0755206	-1.37463	-0.888608	TNK2	FALSE
ACK	Human parvovirus B19 (strain HV)	2	70	0.0285714	3.47638	0.000508224	-0.71992	-1.68555	TNK2	FALSE
ACK	Human respiratory syncytial virus B (strain B1)	5	183	0.0273224	-0.355202	0.722439	-1.32852	-1.26402	TNK2	FALSE
ACK	Human rhinovirus A serotype 89 (strain 41467-Gallo)	4	88	0.0454545	-0.635047	0.525398	-1.35435	-1.17138	TNK2	FALSE
ACK	Human T-cell leukemia virus 1 (isolate Caribbea HS-35 subtype A)	4	101	0.039604	1.76608	0.0773821	-0.829	-1.27934	TNK2	FALSE
ACK	Influenza A virus (strain A/Puerto Rico/8/1934 H1N1)	25	380	0.0657895	-1.82563	0.0679066	-1.29334	-1.04857	TNK2	FALSE
ACK	Influenza B virus (strain B/Lee/1940)	17	284	0.0598592	-0.122325	0.902641	-1.09892	-1.08013	TNK2	FALSE
ACK	Influenza C virus (strain C/Ann Arbor/1/1950)	4	107	0.0373832	-1.63667	0.1017	-1.27283	-0.893306	TNK2	FALSE
ACK	Isfahan virus	5	123	0.0406504	-2.27215	0.0230774	-1.44612	-0.929511	TNK2	FALSE
ACK	Japanese encephalitis virus (strain Jaoars982)	6	115	0.0521739	0.214127	0.830448	-1.34114	-1.39679	TNK2	FALSE
ACK	JC polyomavirus	6	54	0.111111	0.0566518	0.954823	-1.13959	-1.16225	TNK2	FALSE
ACK	Junin mammarenavirus	4	96	0.0416667	0.335531	0.737225	-1.27544	-1.35554	TNK2	FALSE
ACK	KI polyomavirus (isolate Stockholm 60)	2	63	0.031746	0.593021	0.553167	-0.982829	-1.1768	TNK2	FALSE
ACK	Lagos bat virus	8	120	0.0666667	2.15643	0.0310497	-0.96537	-1.4321	TNK2	TRUE
ACK	Lake Victoria marburgvirus (strain Musoke-80)	5	154	0.0324675	-0.607405	0.543582	-1.48805	-1.36389	TNK2	FALSE
ACK	Langat virus	1	70	0.0142857	0.269623	0.78745	-1.21154	-1.28904	TNK2	FALSE
ACK	Lassa virus (strain Mouse/Sierra Leone/Josiah/1976)	6	121	0.0495868	0.647427	0.517356	-1.09676	-1.24763	TNK2	FALSE
ACK	Louping ill virus	1	71	0.0140845	-0.565547	0.571702	-1.26095	-1.09935	TNK2	FALSE
ACK	Lymphocytic choriomeningitis virus (strain Armstrong)	5	91	0.0549451	-0.625026	0.531954	-1.11975	-0.949395	TNK2	FALSE
ACK	Machupo virus	3	91	0.032967	-0.700836	0.483406	-1.41353	-1.24579	TNK2	FALSE
ACK	Mayaro virus (strain Brazil)	5	135	0.037037	0.497768	0.618648	-1.05243	-1.163	TNK2	FALSE
ACK	Measles virus (strain Ichinose-B95a)	8	167	0.0479042	0.403261	0.686756	-1.07836	-1.15654	TNK2	FALSE
ACK	Merkel cell polyomavirus	5	33	0.151515	1.36584	0.171989	-0.766106	-1.43795	TNK2	FALSE
ACK	Mokola virus	6	121	0.0495868	1.12274	0.26155	-0.989074	-1.23952	TNK2	FALSE
ACK	Molluscum contagiosum virus subtype 1	107	1820	0.0587912	2.44751	0.0143845	-0.908905	-1.05387	TNK2	TRUE
ACK	Monkeypox virus (strain Zaire-96-I-16)	86	2999	0.0286762	-4.98853	6.0839e-07	-1.32357	-1.09666	TNK2	FALSE
ACK	Mumps virus (strain Miyahara vaccine)	9	175	0.0514286	-0.660683	0.508815	-1.09045	-0.969018	TNK2	FALSE
ACK	Murray valley encephalitis virus (strain MVE-1-51)	3	89	0.0337079	-1.21352	0.224931	-1.32223	-0.999329	TNK2	FALSE
ACK	Nipah virus	8	202	0.039604	-0.566011	0.571386	-1.18249	-1.08594	TNK2	FALSE
ACK	Norwalk virus (strain GI/Human/United States/Norwalk/1968)	1	63	0.015873	-0.690122	0.490118	-1.29033	-1.0905	TNK2	FALSE
ACK	O'nyong-nyong virus (strain Gulu)	4	139	0.028777	-0.0102125	0.991852	-1.12278	-1.12076	TNK2	FALSE
ACK	Orf virus (strain Goat/Texas/SA00/2000)	72	1218	0.0591133	1.74568	0.0808667	-0.923046	-1.0504	TNK2	FALSE
ACK	Parainfluenza virus 5 (strain W3)	10	160	0.0625	-0.311395	0.7555	-1.06822	-1.00256	TNK2	FALSE
ACK	Pichinde mammarenavirus	4	104	0.0384615	-0.345809	0.729486	-1.42324	-1.33995	TNK2	FALSE
ACK	Poliovirus type 1 (strain Mahoney)	2	101	0.019802	-1.26115	0.207254	-1.30702	-0.995641	TNK2	FALSE
ACK	Punta toro phlebovirus	3	113	0.0265487	-0.0252233	0.979877	-1.28251	-1.27659	TNK2	FALSE
ACK	Rabies virus (strain Pasteur vaccins / PV)	7	130	0.0538462	0.497727	0.618677	-0.985027	-1.09696	TNK2	FALSE
ACK	Rift valley fever virus (strain ZH-548 M12)	3	108	0.0277778	1.03933	0.298649	-1.08861	-1.3483	TNK2	FALSE
ACK	Rosavirus A2 (isolate Human/Gambia/GA7403/2008)	10	86	0.116279	1.23445	0.217037	-0.831138	-1.18804	TNK2	FALSE
ACK	Ross river virus (strain NB5092)	3	130	0.0230769	-0.323643	0.746208	-1.15221	-1.0875	TNK2	FALSE
ACK	Rotavirus A (isolate RVA/Monkey/South Africa/SA11-H96/1958/G3P5B[2])	10	292	0.0342466	0.0568022	0.954703	-1.0348	-1.04326	TNK2	FALSE
ACK	Rotavirus C (isolate RVC/Human/United Kingdom/Bristol/1989)	7	296	0.0236486	-1.70582	0.088042	-1.29784	-1.04504	TNK2	FALSE
ACK	Rotavirus X (strain RVX/Human/China/NADRV-J19/1997/GXP[X])	7	225	0.0311111	-0.839482	0.401199	-1.23752	-1.09597	TNK2	FALSE
ACK	Rubella virus (strain Therien)	5	80	0.0625	3.43953	0.00058273	-0.486231	-1.45907	TNK2	FALSE
ACK	Sagiyama virus	4	134	0.0298507	-1.26282	0.206654	-1.06015	-0.805372	TNK2	FALSE
ACK	Saint Louis encephalitis virus	5	88	0.0568182	-0.52483	0.599701	-1.22405	-1.09179	TNK2	FALSE
ACK	Salivirus A (isolate Human/Nigeria/NG-J1/2007)	4	81	0.0493827	0.750607	0.452889	-0.781311	-0.966705	TNK2	FALSE
ACK	Sapovirus (strain GII/Human/Japan/Sakai C12/2001)	2	77	0.025974	1.04975	0.293835	-1.09729	-1.37798	TNK2	FALSE
ACK	Semliki forest virus	3	133	0.0225564	0.310915	0.755865	-1.10602	-1.17868	TNK2	FALSE
ACK	Seoul virus (strain 80-39)	7	134	0.0522388	-1.16282	0.244901	-1.34976	-1.08403	TNK2	FALSE
ACK	Severe acute respiratory syndrome coronavirus 2	22	649	0.0338983	0.133362	0.893907	-1.10694	-1.11938	TNK2	FALSE
ACK	Severe acute respiratory syndrome coronavirus	19	621	0.0305958	-0.80073	0.423288	-1.20346	-1.12152	TNK2	FALSE
ACK	Simian foamy virus (isolate chimpanzee)	3	149	0.0201342	-1.70243	0.0886748	-1.01792	-0.700746	TNK2	FALSE
ACK	Sindbis virus	9	154	0.0584416	0.166923	0.86743	-1.07441	-1.10947	TNK2	FALSE
ACK	Southampton virus (strain GI/Human/United Kingdom/Southampton/1991)	1	65	0.0153846	-0.00665692	0.994689	-1.20382	-1.20172	TNK2	FALSE
ACK	Thogotovirus dhoriense	1	130	0.00769231	0.390072	0.696484	-1.26715	-1.3497	TNK2	FALSE
ACK	Tick-borne powassan virus (strain LB)	2	76	0.0263158	-1.56225	0.118229	-1.11522	-0.692087	TNK2	FALSE
ACK	Torque teno virus (strain VT416)	4	52	0.0769231	0.65856	0.510178	-0.949517	-1.16624	TNK2	FALSE
ACK	Toscana virus	1	86	0.0116279	-1.28049	0.200374	-1.26757	-0.89264	TNK2	FALSE
ACK	Vaccinia virus (strain Western Reserve)	89	2947	0.0302002	-4.53132	5.86174e-06	-1.30929	-1.09901	TNK2	FALSE
ACK	Varicella-zoster virus (strain Dumas)	58	1232	0.0470779	2.73908	0.00616108	-0.896154	-1.08616	TNK2	TRUE
ACK	Variola virus (isolate Human/India/Ind3/1967)	92	2882	0.0319223	-3.44243	0.000576513	-1.28722	-1.1258	TNK2	FALSE
ACK	Venezuelan equine encephalitis virus (strain P676)	7	136	0.0514706	1.70752	0.0877253	-1.01534	-1.41103	TNK2	FALSE
ACK	Vesicular stomatitis Indiana virus (strain San Juan)	8	135	0.0592593	0.406511	0.684367	-1.00476	-1.10204	TNK2	FALSE
ACK	West Nile virus	2	86	0.0232558	-1.79117	0.0732664	-1.40145	-0.908135	TNK2	FALSE
ACK	Western equine encephalitis virus	9	130	0.0692308	-0.162868	0.870622	-0.994942	-0.959825	TNK2	FALSE
ACK	WU polyomavirus	4	60	0.0666667	2.82337	0.00475212	-0.69568	-1.65293	TNK2	FALSE
ACK	Yaba monkey tumor virus (strain VR587)	69	2132	0.032364	-4.12847	3.65187e-05	-1.31335	-1.08605	TNK2	FALSE
ACK	Yellow fever virus (strain 17D vaccine)	4	79	0.0506329	-1.26394	0.206252	-1.22639	-0.874054	TNK2	FALSE
ACK	Zaire ebolavirus (strain Mayinga-76)	7	165	0.0424242	-0.351023	0.725571	-1.22675	-1.15774	TNK2	FALSE
ACK	Zika virus	6	87	0.0689655	-0.84389	0.398731	-1.19639	-0.964757	TNK2	FALSE
ACVR2A	Adeno-associated virus 2 (isolate Srivastava/1982)	14	406	0.0344828	-0.532576	0.594327	-1.34331	-1.28397	ACVR2A	FALSE
ACVR2A	Aichi virus (strain Human/A846/88/1989)	8	401	0.0199501	-3.3661	0.000762386	-1.62711	-1.27672	ACVR2A	FALSE
ACVR2A	Australian bat lyssavirus (isolate Bat/AUS/1996)	28	549	0.0510018	0.883216	0.37712	-1.27317	-1.35961	ACVR2A	FALSE
ACVR2A	Banna virus (strain Indonesia/JKT-6423/1980)	37	780	0.0474359	1.2244	0.2208	-1.24014	-1.34266	ACVR2A	FALSE
ACVR2A	Barmah forest virus	20	514	0.0389105	0.264955	0.791044	-1.39313	-1.41812	ACVR2A	FALSE
ACVR2A	BK polyomavirus	23	246	0.0934959	1.01123	0.311905	-1.03172	-1.19806	ACVR2A	FALSE
ACVR2A	Bunyamwera virus	18	553	0.0325497	1.10181	0.270544	-1.17538	-1.28006	ACVR2A	FALSE
ACVR2A	Bunyavirus La Crosse (isolate Human/United States/L78/1978)	26	537	0.0484171	1.2782	0.20118	-1.23705	-1.36123	ACVR2A	FALSE
ACVR2A	Bunyavirus snowshoe hare	27	541	0.0499076	0.842057	0.399756	-1.20778	-1.2882	ACVR2A	FALSE
ACVR2A	Cercopithecine alphaherpesvirus 2	141	3724	0.0378625	-7.50001	6.38123e-14	-1.52676	-1.24284	ACVR2A	FALSE
ACVR2A	Chandipura virus	29	528	0.0549242	0.643076	0.520175	-1.22765	-1.29379	ACVR2A	FALSE
ACVR2A	Chikungunya virus (strain S27-African prototype)	26	605	0.0429752	-0.333049	0.739097	-1.29515	-1.26418	ACVR2A	FALSE
ACVR2A	Cosavirus A (isolate Human/Pakistan/0553/-)	10	316	0.0316456	-1.24098	0.214615	-1.48794	-1.33835	ACVR2A	FALSE
ACVR2A	Cowpox virus (strain Brighton Red)	36	1006	0.0357853	1.20169	0.229483	-1.2521	-1.33543	ACVR2A	FALSE
ACVR2A	Coxsackievirus A16 (strain G-10)	8	308	0.025974	-0.706915	0.47962	-1.33569	-1.24715	ACVR2A	FALSE
ACVR2A	Crimean-Congo hemorrhagic fever virus (strain Nigeria/IbAr10200/1970)	48	1009	0.0475719	1.50955	0.131158	-1.18195	-1.29217	ACVR2A	FALSE
ACVR2A	Dengue virus type 1 (strain Nauru/West Pac/1974)	10	462	0.021645	-2.17581	0.0295691	-1.39305	-1.16804	ACVR2A	FALSE
ACVR2A	Dugbe virus (isolate ArD44313)	51	924	0.0551948	1.34261	0.179399	-1.18188	-1.28501	ACVR2A	FALSE
ACVR2A	Duvenhage virus	22	553	0.039783	1.29635	0.194856	-1.2429	-1.36771	ACVR2A	FALSE
ACVR2A	Eastern chimpanzee simian foamy virus	18	449	0.0400891	-1.10425	0.269484	-1.47181	-1.3561	ACVR2A	FALSE
ACVR2A	Eastern equine encephalitis virus	21	508	0.0413386	-0.809945	0.417972	-1.39829	-1.31819	ACVR2A	FALSE
ACVR2A	Encephalomyocarditis virus (strain Rueckert)	10	359	0.0278552	-1.78254	0.0746619	-1.44593	-1.24094	ACVR2A	FALSE
ACVR2A	Epstein-Barr virus (strain B95-8)	204	5734	0.0355773	-7.90377	2.70591e-15	-1.517	-1.28216	ACVR2A	FALSE
ACVR2A	European bat lyssavirus 1 (strain Bat/Germany/RV9/1968)	28	539	0.0519481	0.0587123	0.953181	-1.27023	-1.27612	ACVR2A	FALSE
ACVR2A	GB virus C	17	389	0.0437018	-0.083514	0.933443	-1.3076	-1.29825	ACVR2A	FALSE
ACVR2A	Hantaan virus (strain 76-118)	27	515	0.0524272	0.557096	0.577462	-1.21179	-1.26879	ACVR2A	FALSE
ACVR2A	Hendra virus (isolate Horse/Autralia/Hendra/1994)	41	854	0.0480094	0.301198	0.763263	-1.22326	-1.24714	ACVR2A	FALSE
ACVR2A	Hepatitis B virus genotype C subtype ayr (isolate Human/Japan/Okamoto/-)	3	293	0.0102389	-4.43323	9.28317e-06	-1.85861	-1.33214	ACVR2A	FALSE
ACVR2A	Hepatitis C virus genotype 1a (isolate H77)	14	458	0.0305677	-1.21438	0.224602	-1.45969	-1.33257	ACVR2A	FALSE
ACVR2A	Hepatitis delta virus genotype I (isolate D380)	0	33	0	-2.09927	0.0357929	-1.85112	-1.18194	ACVR2A	FALSE
ACVR2A	Hepatitis E virus genotype 1 (isolate Human/China/HeBei/1987)	15	348	0.0431034	-1.17697	0.239208	-1.44131	-1.29909	ACVR2A	FALSE
ACVR2A	Horsepox virus	328	8608	0.0381041	-0.0978924	0.922018	-1.27473	-1.27235	ACVR2A	FALSE
ACVR2A	Human adenovirus C serotype 2	82	1854	0.0442287	-1.53117	0.125727	-1.39997	-1.31695	ACVR2A	FALSE
ACVR2A	Human astrovirus-1	9	429	0.020979	-0.714799	0.474733	-1.41715	-1.34103	ACVR2A	FALSE
ACVR2A	Human betaherpesvirus 7	231	5666	0.0407695	1.4198	0.155665	-1.25325	-1.29605	ACVR2A	FALSE
ACVR2A	Human coronavirus 229E	47	1685	0.0278932	0.279412	0.779928	-1.29411	-1.30872	ACVR2A	FALSE
ACVR2A	Human cytomegalovirus (strain Merlin)	353	9162	0.0385287	-1.13228	0.257518	-1.32745	-1.30096	ACVR2A	FALSE
ACVR2A	Human enterovirus 70 (strain J670/71)	10	302	0.0331126	-0.771451	0.44044	-1.43477	-1.33849	ACVR2A	FALSE
ACVR2A	Human hepatitis A virus genotype IB (isolate HM175)	13	303	0.0429043	1.44015	0.149826	-1.22047	-1.39581	ACVR2A	FALSE
ACVR2A	Human herpesvirus 1 (strain 17)	150	4662	0.032175	-7.77554	7.5129e-15	-1.54442	-1.28627	ACVR2A	FALSE
ACVR2A	Human herpesvirus 2 (strain HG52)	150	4675	0.0320856	-7.76608	8.0952e-15	-1.55165	-1.29768	ACVR2A	FALSE
ACVR2A	Human herpesvirus 6A (strain Uganda-1102)	290	6640	0.0436747	1.20277	0.229064	-1.28126	-1.31456	ACVR2A	FALSE
ACVR2A	Human herpesvirus 8 type P (isolate GK18)	195	5447	0.0357995	-5.08492	3.67782e-07	-1.41401	-1.26113	ACVR2A	FALSE
ACVR2A	Human immunodeficiency virus type 1 group M subtype B (isolate HXB2)	15	409	0.0366748	1.91157	0.0559314	-1.28858	-1.49511	ACVR2A	FALSE
ACVR2A	Human lung-associated vientovirus LT	4	132	0.030303	-0.342385	0.732061	-1.34044	-1.27144	ACVR2A	FALSE
ACVR2A	Human metapneumovirus (strain CAN97-83)	18	646	0.0278638	0.672982	0.500959	-1.34009	-1.39927	ACVR2A	FALSE
ACVR2A	Human papillomavirus type 1	12	202	0.0594059	-0.411992	0.680345	-1.2766	-1.2124	ACVR2A	FALSE
ACVR2A	Human papillomavirus type 16	14	313	0.0447284	-1.27569	0.202064	-1.36739	-1.20048	ACVR2A	FALSE
ACVR2A	Human papillomavirus type 2a	19	371	0.0512129	0.402767	0.687119	-1.27615	-1.32431	ACVR2A	FALSE
ACVR2A	Human parainfluenza virus 1 strain Washington/1964	31	857	0.0361727	0.833014	0.404837	-1.27069	-1.3348	ACVR2A	FALSE
ACVR2A	Human parechovirus 2 (strain Williamson)	12	329	0.0364742	0.00897303	0.992841	-1.3348	-1.33597	ACVR2A	FALSE
ACVR2A	Human parvovirus B19 (strain HV)	6	259	0.023166	-0.0535002	0.957333	-1.30085	-1.29341	ACVR2A	FALSE
ACVR2A	Human respiratory syncytial virus B (strain B1)	21	737	0.0284939	-2.13201	0.0330057	-1.46807	-1.29528	ACVR2A	FALSE
ACVR2A	Human rhinovirus A serotype 89 (strain 41467-Gallo)	15	332	0.0451807	-0.0251863	0.979906	-1.33773	-1.33471	ACVR2A	FALSE
ACVR2A	Human T-cell leukemia virus 1 (isolate Caribbea HS-35 subtype A)	12	593	0.0202361	-4.42922	9.4575e-06	-1.67027	-1.27534	ACVR2A	FALSE
ACVR2A	Influenza A virus (strain A/Puerto Rico/8/1934 H1N1)	86	1729	0.0497397	3.24091	0.00119148	-1.17959	-1.35234	ACVR2A	TRUE
ACVR2A	Influenza B virus (strain B/Lee/1940)	40	1307	0.0306044	-2.50409	0.0122768	-1.40064	-1.24778	ACVR2A	FALSE
ACVR2A	Influenza C virus (strain C/Ann Arbor/1/1950)	23	532	0.0432331	-0.773095	0.439466	-1.33497	-1.25686	ACVR2A	FALSE
ACVR2A	Isfahan virus	15	541	0.0277264	0.51094	0.609393	-1.2814	-1.33083	ACVR2A	FALSE
ACVR2A	Japanese encephalitis virus (strain Jaoars982)	29	612	0.0473856	-0.66995	0.502889	-1.3491	-1.28661	ACVR2A	FALSE
ACVR2A	JC polyomavirus	15	201	0.0746269	0.368171	0.712746	-1.11897	-1.18569	ACVR2A	FALSE
ACVR2A	Junin mammarenavirus	17	447	0.0380313	0.366013	0.714356	-1.25142	-1.29013	ACVR2A	FALSE
ACVR2A	KI polyomavirus (isolate Stockholm 60)	6	212	0.0283019	-0.108339	0.913727	-1.41595	-1.39925	ACVR2A	FALSE
ACVR2A	Lagos bat virus	22	538	0.0408922	1.54855	0.121491	-1.28131	-1.4317	ACVR2A	FALSE
ACVR2A	Lake Victoria marburgvirus (strain Musoke-80)	39	749	0.0520694	-0.533705	0.593545	-1.27471	-1.22996	ACVR2A	FALSE
ACVR2A	Langat virus	10	418	0.0239234	-1.2323	0.217836	-1.43289	-1.29739	ACVR2A	FALSE
ACVR2A	Lassa virus (strain Mouse/Sierra Leone/Josiah/1976)	11	466	0.0236052	0.272078	0.785562	-1.35639	-1.38366	ACVR2A	FALSE
ACVR2A	Louping ill virus	10	421	0.023753	-0.59996	0.548533	-1.39156	-1.32586	ACVR2A	FALSE
ACVR2A	Lymphocytic choriomeningitis virus (strain Armstrong)	20	467	0.0428266	0.549768	0.582479	-1.16284	-1.22	ACVR2A	FALSE
ACVR2A	Machupo virus	21	458	0.0458515	1.71308	0.0866972	-1.19925	-1.38289	ACVR2A	FALSE
ACVR2A	Mayaro virus (strain Brazil)	21	520	0.0403846	0.408425	0.682961	-1.25612	-1.29647	ACVR2A	FALSE
ACVR2A	Measles virus (strain Ichinose-B95a)	38	734	0.0517711	-1.70993	0.0872792	-1.32063	-1.17465	ACVR2A	FALSE
ACVR2A	Merkel cell polyomavirus	9	217	0.0414747	-1.12879	0.258988	-1.353	-1.18219	ACVR2A	FALSE
ACVR2A	Mokola virus	26	533	0.0487805	0.261689	0.793561	-1.22773	-1.253	ACVR2A	FALSE
ACVR2A	Molluscum contagiosum virus subtype 1	232	6610	0.0350983	-4.91216	9.00804e-07	-1.37555	-1.23779	ACVR2A	FALSE
ACVR2A	Monkeypox virus (strain Zaire-96-I-16)	326	7807	0.0417574	1.60762	0.107918	-1.23266	-1.27391	ACVR2A	FALSE
ACVR2A	Mumps virus (strain Miyahara vaccine)	26	748	0.0347594	-1.70405	0.0883713	-1.43922	-1.30149	ACVR2A	FALSE
ACVR2A	Murray valley encephalitis virus (strain MVE-1-51)	19	442	0.0429864	0.958642	0.337739	-1.2918	-1.39589	ACVR2A	FALSE
ACVR2A	Nipah virus	48	860	0.055814	1.64711	0.0995365	-1.1718	-1.30866	ACVR2A	FALSE
ACVR2A	Norwalk virus (strain GI/Human/United States/Norwalk/1968)	12	347	0.0345821	-1.39239	0.163804	-1.49636	-1.32426	ACVR2A	FALSE
ACVR2A	O'nyong-nyong virus (strain Gulu)	21	533	0.0393996	-0.100495	0.919951	-1.28151	-1.27182	ACVR2A	FALSE
ACVR2A	Orf virus (strain Goat/Texas/SA00/2000)	196	5193	0.0377431	-1.41213	0.157913	-1.34594	-1.30184	ACVR2A	FALSE
ACVR2A	Parainfluenza virus 5 (strain W3)	31	753	0.0411687	-0.0900491	0.928248	-1.31447	-1.30721	ACVR2A	FALSE
ACVR2A	Pichinde mammarenavirus	14	434	0.0322581	-1.4288	0.15306	-1.2884	-1.12764	ACVR2A	FALSE
ACVR2A	Poliovirus type 1 (strain Mahoney)	9	335	0.0268657	-0.185596	0.852762	-1.29227	-1.27135	ACVR2A	FALSE
ACVR2A	Punta toro phlebovirus	34	585	0.0581197	2.04779	0.0405805	-1.08178	-1.27454	ACVR2A	TRUE
ACVR2A	Rabies virus (strain Pasteur vaccins / PV)	30	534	0.0561798	0.30137	0.763133	-1.24897	-1.2783	ACVR2A	FALSE
ACVR2A	Rift valley fever virus (strain ZH-548 M12)	31	523	0.0592734	1.0751	0.282331	-1.15386	-1.26507	ACVR2A	FALSE
ACVR2A	Rosavirus A2 (isolate Human/Gambia/GA7403/2008)	12	374	0.0320856	-0.415933	0.677459	-1.34822	-1.30176	ACVR2A	FALSE
ACVR2A	Ross river virus (strain NB5092)	21	496	0.0423387	-1.59993	0.109614	-1.28513	-1.11849	ACVR2A	FALSE
ACVR2A	Rotavirus A (isolate RVA/Monkey/South Africa/SA11-H96/1958/G3P5B[2])	27	829	0.0325694	1.60431	0.108647	-1.24141	-1.36041	ACVR2A	FALSE
ACVR2A	Rotavirus C (isolate RVC/Human/United Kingdom/Bristol/1989)	33	828	0.0398551	-0.175287	0.860854	-1.29591	-1.28254	ACVR2A	FALSE
ACVR2A	Rotavirus X (strain RVX/Human/China/NADRV-J19/1997/GXP[X])	45	808	0.0556931	1.22696	0.219838	-1.22869	-1.32773	ACVR2A	FALSE
ACVR2A	Rubella virus (strain Therien)	6	323	0.0185759	0.269696	0.787394	-1.36617	-1.39831	ACVR2A	FALSE
ACVR2A	Sagiyama virus	18	496	0.0362903	0.0827913	0.934017	-1.29232	-1.30076	ACVR2A	FALSE
ACVR2A	Saint Louis encephalitis virus	13	422	0.0308057	-1.9611	0.0498675	-1.46511	-1.26303	ACVR2A	FALSE
ACVR2A	Salivirus A (isolate Human/Nigeria/NG-J1/2007)	10	415	0.0240964	-4.14845	3.34736e-05	-1.66912	-1.21503	ACVR2A	FALSE
ACVR2A	Sapovirus (strain GII/Human/Japan/Sakai C12/2001)	13	441	0.0294785	-0.605606	0.544777	-1.36946	-1.30838	ACVR2A	FALSE
ACVR2A	Semliki forest virus	20	497	0.0402414	-0.219294	0.826421	-1.33688	-1.31493	ACVR2A	FALSE
ACVR2A	Seoul virus (strain 80-39)	29	484	0.0599174	0.425737	0.6703	-1.22383	-1.26878	ACVR2A	FALSE
ACVR2A	Severe acute respiratory syndrome coronavirus 2	79	2052	0.038499	2.36399	0.0180792	-1.23571	-1.35104	ACVR2A	TRUE
ACVR2A	Severe acute respiratory syndrome coronavirus	96	2005	0.0478803	1.54778	0.121674	-1.20578	-1.28308	ACVR2A	FALSE
ACVR2A	Simian foamy virus (isolate chimpanzee)	19	458	0.0414847	0.053225	0.957553	-1.38993	-1.39551	ACVR2A	FALSE
ACVR2A	Sindbis virus	30	649	0.046225	-0.265974	0.790259	-1.31019	-1.2867	ACVR2A	FALSE
ACVR2A	Southampton virus (strain GI/Human/United Kingdom/Southampton/1991)	9	346	0.0260116	-0.604818	0.5453	-1.53297	-1.46162	ACVR2A	FALSE
ACVR2A	Thogotovirus dhoriense	24	459	0.0522876	0.032557	0.974028	-1.29807	-1.30161	ACVR2A	FALSE
ACVR2A	Tick-borne powassan virus (strain LB)	17	407	0.041769	-0.513694	0.607466	-1.38544	-1.32891	ACVR2A	FALSE
ACVR2A	Torque teno virus (strain VT416)	5	192	0.0260417	-1.59519	0.110669	-1.60233	-1.3538	ACVR2A	FALSE
ACVR2A	Toscana virus	18	370	0.0486486	0.854579	0.392784	-1.17349	-1.27581	ACVR2A	FALSE
ACVR2A	Vaccinia virus (strain Western Reserve)	308	7850	0.0392357	0.957465	0.338333	-1.25887	-1.28332	ACVR2A	FALSE
ACVR2A	Varicella-zoster virus (strain Dumas)	216	5281	0.0409013	-0.676674	0.498613	-1.31372	-1.29284	ACVR2A	FALSE
ACVR2A	Variola virus (isolate Human/India/Ind3/1967)	283	7589	0.0372908	0.0562039	0.955179	-1.27901	-1.28045	ACVR2A	FALSE
ACVR2A	Venezuelan equine encephalitis virus (strain P676)	23	511	0.0450098	-1.29948	0.19378	-1.36448	-1.23213	ACVR2A	FALSE
ACVR2A	Vesicular stomatitis Indiana virus (strain San Juan)	26	514	0.0505837	0.128192	0.897997	-1.21741	-1.2305	ACVR2A	FALSE
ACVR2A	West Nile virus	16	445	0.0359551	0.00948995	0.992428	-1.36359	-1.36453	ACVR2A	FALSE
ACVR2A	Western equine encephalitis virus	20	507	0.0394477	-1.70575	0.0880551	-1.40244	-1.23216	ACVR2A	FALSE
ACVR2A	WU polyomavirus	10	208	0.0480769	1.39793	0.162135	-1.35142	-1.56465	ACVR2A	FALSE
ACVR2A	Yaba monkey tumor virus (strain VR587)	198	5699	0.0347429	-2.01317	0.0440972	-1.31963	-1.25985	ACVR2A	FALSE
ACVR2A	Yellow fever virus (strain 17D vaccine)	12	413	0.0290557	0.238259	0.81168	-1.39915	-1.42478	ACVR2A	FALSE
ACVR2A	Zaire ebolavirus (strain Mayinga-76)	44	839	0.0524434	2.81567	0.0048676	-1.26423	-1.47621	ACVR2A	TRUE
ACVR2A	Zika virus	19	425	0.0447059	-1.03915	0.298737	-1.36705	-1.25703	ACVR2A	FALSE
ACVR2B	Adeno-associated virus 2 (isolate Srivastava/1982)	15	406	0.0369458	-1.16612	0.243565	-1.35609	-1.22083	ACVR2B	FALSE
ACVR2B	Aichi virus (strain Human/A846/88/1989)	8	401	0.0199501	-3.06937	0.00214509	-1.64657	-1.31446	ACVR2B	FALSE
ACVR2B	Australian bat lyssavirus (isolate Bat/AUS/1996)	19	549	0.0346084	-0.165468	0.868575	-1.43463	-1.41872	ACVR2B	FALSE
ACVR2B	Banna virus (strain Indonesia/JKT-6423/1980)	28	780	0.0358974	-0.820852	0.411731	-1.32684	-1.25696	ACVR2B	FALSE
ACVR2B	Barmah forest virus	17	514	0.0330739	0.278406	0.780701	-1.45083	-1.47814	ACVR2B	FALSE
ACVR2B	BK polyomavirus	18	246	0.0731707	1.4259	0.153898	-1.17681	-1.40883	ACVR2B	FALSE
ACVR2B	Bunyamwera virus	14	553	0.0253165	0.970515	0.33179	-1.31111	-1.40763	ACVR2B	FALSE
ACVR2B	Bunyavirus La Crosse (isolate Human/United States/L78/1978)	24	537	0.0446927	-1.01662	0.309335	-1.36968	-1.2662	ACVR2B	FALSE
ACVR2B	Bunyavirus snowshoe hare	26	541	0.0480591	0.25557	0.798283	-1.35259	-1.37749	ACVR2B	FALSE
ACVR2B	Cercopithecine alphaherpesvirus 2	145	3724	0.0389366	-3.43927	0.000583286	-1.49779	-1.36626	ACVR2B	FALSE
ACVR2B	Chandipura virus	28	528	0.0530303	-0.20015	0.841363	-1.2995	-1.2783	ACVR2B	FALSE
ACVR2B	Chikungunya virus (strain S27-African prototype)	27	605	0.0446281	1.18739	0.235074	-1.37324	-1.48198	ACVR2B	FALSE
ACVR2B	Cosavirus A (isolate Human/Pakistan/0553/-)	8	316	0.0253165	-1.20824	0.226955	-1.51473	-1.35486	ACVR2B	FALSE
ACVR2B	Cowpox virus (strain Brighton Red)	24	1006	0.0238569	-0.537988	0.590586	-1.35225	-1.31509	ACVR2B	FALSE
ACVR2B	Coxsackievirus A16 (strain G-10)	8	308	0.025974	-0.487632	0.625811	-1.39419	-1.33271	ACVR2B	FALSE
ACVR2B	Crimean-Congo hemorrhagic fever virus (strain Nigeria/IbAr10200/1970)	40	1009	0.0396432	0.575702	0.564817	-1.26768	-1.3102	ACVR2B	FALSE
ACVR2B	Dengue virus type 1 (strain Nauru/West Pac/1974)	13	462	0.0281385	-1.86699	0.0619025	-1.5076	-1.3137	ACVR2B	FALSE
ACVR2B	Dugbe virus (isolate ArD44313)	46	924	0.0497835	1.616	0.106093	-1.26208	-1.3869	ACVR2B	FALSE
ACVR2B	Duvenhage virus	22	553	0.039783	-1.05601	0.290963	-1.37153	-1.2685	ACVR2B	FALSE
ACVR2B	Eastern chimpanzee simian foamy virus	12	449	0.0267261	-0.591631	0.554098	-1.51987	-1.45741	ACVR2B	FALSE
ACVR2B	Eastern equine encephalitis virus	20	508	0.0393701	-1.62333	0.104519	-1.46858	-1.30538	ACVR2B	FALSE
ACVR2B	Encephalomyocarditis virus (strain Rueckert)	13	359	0.0362117	-1.37289	0.169787	-1.46039	-1.29805	ACVR2B	FALSE
ACVR2B	Epstein-Barr virus (strain B95-8)	189	5734	0.0329613	-5.41315	6.1925e-08	-1.54887	-1.38429	ACVR2B	FALSE
ACVR2B	European bat lyssavirus 1 (strain Bat/Germany/RV9/1968)	25	539	0.0463822	-0.592464	0.55354	-1.38848	-1.32863	ACVR2B	FALSE
ACVR2B	GB virus C	19	389	0.0488432	0.561317	0.574582	-1.31855	-1.38776	ACVR2B	FALSE
ACVR2B	Hantaan virus (strain 76-118)	23	515	0.0446602	-0.808012	0.419083	-1.38168	-1.29258	ACVR2B	FALSE
ACVR2B	Hendra virus (isolate Horse/Autralia/Hendra/1994)	30	854	0.0351288	0.910232	0.3627	-1.27452	-1.3484	ACVR2B	FALSE
ACVR2B	Hepatitis B virus genotype C subtype ayr (isolate Human/Japan/Okamoto/-)	0	293	0	-4.91763	8.75963e-07	-2.00791	-1.39848	ACVR2B	FALSE
ACVR2B	Hepatitis C virus genotype 1a (isolate H77)	9	458	0.0196507	-0.761336	0.446457	-1.51319	-1.43567	ACVR2B	FALSE
ACVR2B	Hepatitis delta virus genotype I (isolate D380)	0	33	0	-1.51704	0.129258	-1.95057	-1.3205	ACVR2B	FALSE
ACVR2B	Hepatitis E virus genotype 1 (isolate Human/China/HeBei/1987)	11	348	0.0316092	-1.19091	0.23369	-1.45982	-1.30865	ACVR2B	FALSE
ACVR2B	Horsepox virus	287	8608	0.0333411	-0.401433	0.688101	-1.37956	-1.36963	ACVR2B	FALSE
ACVR2B	Human adenovirus C serotype 2	83	1854	0.0447681	-0.195248	0.845199	-1.45061	-1.43968	ACVR2B	FALSE
ACVR2B	Human astrovirus-1	11	429	0.025641	-1.93216	0.0533397	-1.4646	-1.24558	ACVR2B	FALSE
ACVR2B	Human betaherpesvirus 7	198	5666	0.0349453	0.854995	0.392554	-1.3456	-1.37178	ACVR2B	FALSE
ACVR2B	Human coronavirus 229E	42	1685	0.0249258	-0.984282	0.324977	-1.37372	-1.32117	ACVR2B	FALSE
ACVR2B	Human cytomegalovirus (strain Merlin)	351	9162	0.0383104	-0.739056	0.459873	-1.38103	-1.36336	ACVR2B	FALSE
ACVR2B	Human enterovirus 70 (strain J670/71)	8	302	0.0264901	-1.00129	0.316687	-1.51559	-1.38359	ACVR2B	FALSE
ACVR2B	Human hepatitis A virus genotype IB (isolate HM175)	14	303	0.0462046	2.03507	0.0418436	-1.31451	-1.57365	ACVR2B	TRUE
ACVR2B	Human herpesvirus 1 (strain 17)	152	4662	0.032604	-4.93079	8.18974e-07	-1.54221	-1.37693	ACVR2B	FALSE
ACVR2B	Human herpesvirus 2 (strain HG52)	145	4675	0.031016	-5.69425	1.23918e-08	-1.54175	-1.35034	ACVR2B	FALSE
ACVR2B	Human herpesvirus 6A (strain Uganda-1102)	285	6640	0.0429217	0.11127	0.911403	-1.37156	-1.37476	ACVR2B	FALSE
ACVR2B	Human herpesvirus 8 type P (isolate GK18)	163	5447	0.0299247	-3.65635	0.00025583	-1.47309	-1.36033	ACVR2B	FALSE
ACVR2B	Human immunodeficiency virus type 1 group M subtype B (isolate HXB2)	15	409	0.0366748	1.06838	0.285351	-1.36343	-1.48362	ACVR2B	FALSE
ACVR2B	Human lung-associated vientovirus LT	3	132	0.0227273	0.283145	0.777065	-1.43415	-1.49356	ACVR2B	FALSE
ACVR2B	Human metapneumovirus (strain CAN97-83)	17	646	0.0263158	-1.05113	0.2932	-1.45384	-1.35867	ACVR2B	FALSE
ACVR2B	Human papillomavirus type 1	8	202	0.039604	0.932887	0.350878	-1.38372	-1.54509	ACVR2B	FALSE
ACVR2B	Human papillomavirus type 16	13	313	0.0415335	0.059091	0.95288	-1.41247	-1.42004	ACVR2B	FALSE
ACVR2B	Human papillomavirus type 2a	19	371	0.0512129	1.0487	0.294315	-1.30394	-1.43419	ACVR2B	FALSE
ACVR2B	Human parainfluenza virus 1 strain Washington/1964	33	857	0.0385064	-0.741983	0.458098	-1.38199	-1.32441	ACVR2B	FALSE
ACVR2B	Human parechovirus 2 (strain Williamson)	12	329	0.0364742	-1.46805	0.14209	-1.38601	-1.19543	ACVR2B	FALSE
ACVR2B	Human parvovirus B19 (strain HV)	5	259	0.019305	1.27397	0.202674	-1.34744	-1.52533	ACVR2B	FALSE
ACVR2B	Human respiratory syncytial virus B (strain B1)	18	737	0.0244233	-3.08114	0.00206208	-1.54629	-1.29344	ACVR2B	FALSE
ACVR2B	Human rhinovirus A serotype 89 (strain 41467-Gallo)	9	332	0.0271084	-0.970217	0.331938	-1.42589	-1.30686	ACVR2B	FALSE
ACVR2B	Human T-cell leukemia virus 1 (isolate Caribbea HS-35 subtype A)	3	593	0.00505902	-3.70456	0.000211755	-1.74153	-1.40782	ACVR2B	FALSE
ACVR2B	Influenza A virus (strain A/Puerto Rico/8/1934 H1N1)	79	1729	0.0456912	0.588929	0.555909	-1.29971	-1.33327	ACVR2B	FALSE
ACVR2B	Influenza B virus (strain B/Lee/1940)	39	1307	0.0298393	-1.80561	0.0709785	-1.5134	-1.40164	ACVR2B	FALSE
ACVR2B	Influenza C virus (strain C/Ann Arbor/1/1950)	17	532	0.0319549	-0.482468	0.629473	-1.43441	-1.385	ACVR2B	FALSE
ACVR2B	Isfahan virus	16	541	0.0295749	0.762481	0.445773	-1.41082	-1.48537	ACVR2B	FALSE
ACVR2B	Japanese encephalitis virus (strain Jaoars982)	22	612	0.0359477	-1.12464	0.26074	-1.45951	-1.35495	ACVR2B	FALSE
ACVR2B	JC polyomavirus	11	201	0.0547264	0.460295	0.645304	-1.23301	-1.31122	ACVR2B	FALSE
ACVR2B	Junin mammarenavirus	16	447	0.0357942	0.613506	0.539542	-1.33519	-1.40383	ACVR2B	FALSE
ACVR2B	KI polyomavirus (isolate Stockholm 60)	6	212	0.0283019	-0.207383	0.83571	-1.51361	-1.48142	ACVR2B	FALSE
ACVR2B	Lagos bat virus	24	538	0.0446097	-1.39205	0.163906	-1.43078	-1.28995	ACVR2B	FALSE
ACVR2B	Lake Victoria marburgvirus (strain Musoke-80)	25	749	0.0333778	0.0573376	0.954276	-1.38808	-1.39303	ACVR2B	FALSE
ACVR2B	Langat virus	11	418	0.0263158	-0.793546	0.42746	-1.52635	-1.43856	ACVR2B	FALSE
ACVR2B	Lassa virus (strain Mouse/Sierra Leone/Josiah/1976)	11	466	0.0236052	-0.433589	0.664587	-1.44998	-1.40408	ACVR2B	FALSE
ACVR2B	Louping ill virus	12	421	0.0285036	-1.93022	0.0535794	-1.49106	-1.27249	ACVR2B	FALSE
ACVR2B	Lymphocytic choriomeningitis virus (strain Armstrong)	16	467	0.0342612	1.34801	0.177655	-1.24291	-1.38557	ACVR2B	FALSE
ACVR2B	Machupo virus	19	458	0.0414847	-0.952369	0.34091	-1.29275	-1.18451	ACVR2B	FALSE
ACVR2B	Mayaro virus (strain Brazil)	23	520	0.0442308	0.591386	0.554262	-1.30828	-1.36793	ACVR2B	FALSE
ACVR2B	Measles virus (strain Ichinose-B95a)	37	734	0.0504087	-1.30851	0.190702	-1.41361	-1.29872	ACVR2B	FALSE
ACVR2B	Merkel cell polyomavirus	8	217	0.0368664	-0.880966	0.378336	-1.51982	-1.3868	ACVR2B	FALSE
ACVR2B	Mokola virus	26	533	0.0487805	-0.170163	0.864882	-1.3496	-1.33195	ACVR2B	FALSE
ACVR2B	Molluscum contagiosum virus subtype 1	221	6610	0.0334342	-1.01099	0.312022	-1.42125	-1.39217	ACVR2B	FALSE
ACVR2B	Monkeypox virus (strain Zaire-96-I-16)	287	7807	0.0367619	-0.250501	0.8022	-1.34218	-1.33562	ACVR2B	FALSE
ACVR2B	Mumps virus (strain Miyahara vaccine)	18	748	0.0240642	-2.42547	0.0152884	-1.57329	-1.37089	ACVR2B	FALSE
ACVR2B	Murray valley encephalitis virus (strain MVE-1-51)	21	442	0.0475113	0.0768189	0.938768	-1.35818	-1.36667	ACVR2B	FALSE
ACVR2B	Nipah virus	34	860	0.0395349	0.823237	0.410373	-1.24949	-1.31489	ACVR2B	FALSE
ACVR2B	Norwalk virus (strain GI/Human/United States/Norwalk/1968)	8	347	0.0230548	-1.20597	0.22783	-1.53443	-1.38483	ACVR2B	FALSE
ACVR2B	O'nyong-nyong virus (strain Gulu)	26	533	0.0487805	-0.875444	0.381332	-1.37079	-1.28078	ACVR2B	FALSE
ACVR2B	Orf virus (strain Goat/Texas/SA00/2000)	174	5193	0.0335066	-1.87943	0.0601858	-1.39794	-1.33781	ACVR2B	FALSE
ACVR2B	Parainfluenza virus 5 (strain W3)	22	753	0.0292165	-1.4222	0.154968	-1.45081	-1.32987	ACVR2B	FALSE
ACVR2B	Pichinde mammarenavirus	17	434	0.0391705	-0.691864	0.489023	-1.38146	-1.30325	ACVR2B	FALSE
ACVR2B	Poliovirus type 1 (strain Mahoney)	5	335	0.0149254	0.57235	0.567085	-1.35692	-1.42451	ACVR2B	FALSE
ACVR2B	Punta toro phlebovirus	27	585	0.0461538	0.910067	0.362787	-1.21358	-1.30548	ACVR2B	FALSE
ACVR2B	Rabies virus (strain Pasteur vaccins / PV)	21	534	0.0393258	-1.51019	0.130995	-1.38703	-1.2366	ACVR2B	FALSE
ACVR2B	Rift valley fever virus (strain ZH-548 M12)	24	523	0.0458891	0.300102	0.7641	-1.28552	-1.31773	ACVR2B	FALSE
ACVR2B	Rosavirus A2 (isolate Human/Gambia/GA7403/2008)	9	374	0.0240642	-0.995559	0.319465	-1.40792	-1.29286	ACVR2B	FALSE
ACVR2B	Ross river virus (strain NB5092)	22	496	0.0443548	0.776109	0.437684	-1.3494	-1.42892	ACVR2B	FALSE
ACVR2B	Rotavirus A (isolate RVA/Monkey/South Africa/SA11-H96/1958/G3P5B[2])	24	829	0.0289505	1.77365	0.0761217	-1.35722	-1.49469	ACVR2B	FALSE
ACVR2B	Rotavirus C (isolate RVC/Human/United Kingdom/Bristol/1989)	31	828	0.0374396	0.69419	0.487563	-1.36431	-1.419	ACVR2B	FALSE
ACVR2B	Rotavirus X (strain RVX/Human/China/NADRV-J19/1997/GXP[X])	38	808	0.0470297	-1.29472	0.195417	-1.36273	-1.25754	ACVR2B	FALSE
ACVR2B	Rubella virus (strain Therien)	7	323	0.0216718	-0.0821274	0.934545	-1.31951	-1.30889	ACVR2B	FALSE
ACVR2B	Sagiyama virus	20	496	0.0403226	-1.09501	0.273512	-1.35089	-1.23581	ACVR2B	FALSE
ACVR2B	Saint Louis encephalitis virus	16	422	0.0379147	-3.03914	0.00237254	-1.53655	-1.18673	ACVR2B	FALSE
ACVR2B	Salivirus A (isolate Human/Nigeria/NG-J1/2007)	11	415	0.026506	-2.79653	0.00516551	-1.66963	-1.36679	ACVR2B	FALSE
ACVR2B	Sapovirus (strain GII/Human/Japan/Sakai C12/2001)	7	441	0.015873	-0.828917	0.407151	-1.44128	-1.35735	ACVR2B	FALSE
ACVR2B	Semliki forest virus	19	497	0.0382294	-1.59199	0.111388	-1.40643	-1.23222	ACVR2B	FALSE
ACVR2B	Seoul virus (strain 80-39)	23	484	0.0475207	-0.249237	0.803177	-1.39205	-1.36517	ACVR2B	FALSE
ACVR2B	Severe acute respiratory syndrome coronavirus 2	60	2052	0.0292398	-0.040033	0.968067	-1.30618	-1.30414	ACVR2B	FALSE
ACVR2B	Severe acute respiratory syndrome coronavirus	76	2005	0.0379052	0.224058	0.822712	-1.27352	-1.28516	ACVR2B	FALSE
ACVR2B	Simian foamy virus (isolate chimpanzee)	13	458	0.0283843	-0.0857989	0.931626	-1.42361	-1.41467	ACVR2B	FALSE
ACVR2B	Sindbis virus	23	649	0.0354391	0.520046	0.603032	-1.40193	-1.44908	ACVR2B	FALSE
ACVR2B	Southampton virus (strain GI/Human/United Kingdom/Southampton/1991)	7	346	0.0202312	-2.20884	0.0271861	-1.59294	-1.32072	ACVR2B	FALSE
ACVR2B	Thogotovirus dhoriense	21	459	0.0457516	0.651763	0.514554	-1.37029	-1.44175	ACVR2B	FALSE
ACVR2B	Tick-borne powassan virus (strain LB)	12	407	0.029484	-1.27421	0.20259	-1.49119	-1.34438	ACVR2B	FALSE
ACVR2B	Torque teno virus (strain VT416)	6	192	0.03125	-1.82208	0.0684435	-1.60543	-1.28273	ACVR2B	FALSE
ACVR2B	Toscana virus	14	370	0.0378378	0.334392	0.738084	-1.28742	-1.32958	ACVR2B	FALSE
ACVR2B	Vaccinia virus (strain Western Reserve)	272	7850	0.0346497	-1.0353	0.300529	-1.37038	-1.34341	ACVR2B	FALSE
ACVR2B	Varicella-zoster virus (strain Dumas)	191	5281	0.0361674	-0.388362	0.697748	-1.37823	-1.36597	ACVR2B	FALSE
ACVR2B	Variola virus (isolate Human/India/Ind3/1967)	248	7589	0.0326789	-2.09739	0.0359594	-1.38765	-1.33204	ACVR2B	FALSE
ACVR2B	Venezuelan equine encephalitis virus (strain P676)	24	511	0.0469667	-0.455825	0.648516	-1.39013	-1.34282	ACVR2B	FALSE
ACVR2B	Vesicular stomatitis Indiana virus (strain San Juan)	27	514	0.0525292	0.743727	0.457042	-1.32286	-1.4021	ACVR2B	FALSE
ACVR2B	West Nile virus	15	445	0.0337079	-1.07318	0.283191	-1.43213	-1.31718	ACVR2B	FALSE
ACVR2B	Western equine encephalitis virus	21	507	0.0414201	-1.0648	0.286966	-1.46356	-1.35655	ACVR2B	FALSE
ACVR2B	WU polyomavirus	7	208	0.0336538	0.130727	0.895991	-1.43535	-1.45804	ACVR2B	FALSE
ACVR2B	Yaba monkey tumor virus (strain VR587)	167	5699	0.0293034	-2.99166	0.00277461	-1.44558	-1.35398	ACVR2B	FALSE
ACVR2B	Yellow fever virus (strain 17D vaccine)	14	413	0.0338983	-1.22775	0.219541	-1.49293	-1.35481	ACVR2B	FALSE
ACVR2B	Zaire ebolavirus (strain Mayinga-76)	44	839	0.0524434	0.728895	0.466066	-1.35419	-1.41299	ACVR2B	FALSE
ACVR2B	Zika virus	15	425	0.0352941	-0.87449	0.381851	-1.44978	-1.35712	ACVR2B	FALSE
AKT1	Adeno-associated virus 2 (isolate Srivastava/1982)	19	406	0.046798	-0.0899759	0.928306	-3.30487	-3.28959	AKT1	FALSE
AKT1	Aichi virus (strain Human/A846/88/1989)	2	401	0.00498753	-2.7255	0.00642046	-3.61234	-3.18732	AKT1	FALSE
AKT1	Australian bat lyssavirus (isolate Bat/AUS/1996)	19	549	0.0346084	0.68891	0.49088	-3.09091	-3.19467	AKT1	FALSE
AKT1	Banna virus (strain Indonesia/JKT-6423/1980)	18	780	0.0230769	-1.25396	0.209857	-3.44148	-3.2876	AKT1	FALSE
AKT1	Barmah forest virus	19	514	0.036965	-0.138365	0.889952	-3.18791	-3.16678	AKT1	FALSE
AKT1	BK polyomavirus	20	246	0.0813008	-0.164845	0.869066	-3.01222	-2.96803	AKT1	FALSE
AKT1	Bunyamwera virus	11	553	0.0198915	-1.08028	0.280016	-3.22883	-3.07085	AKT1	FALSE
AKT1	Bunyavirus La Crosse (isolate Human/United States/L78/1978)	20	537	0.0372439	-0.685127	0.493264	-3.16067	-3.05411	AKT1	FALSE
AKT1	Bunyavirus snowshoe hare	19	541	0.0351201	-0.10103	0.919527	-3.16881	-3.15402	AKT1	FALSE
AKT1	Cercopithecine alphaherpesvirus 2	195	3724	0.0523631	4.05095	5.10102e-05	-2.89498	-3.14601	AKT1	TRUE
AKT1	Chandipura virus	18	528	0.0340909	-0.754149	0.45076	-3.22679	-3.11109	AKT1	FALSE
AKT1	Chikungunya virus (strain S27-African prototype)	24	605	0.0396694	0.922361	0.356341	-3.23308	-3.36253	AKT1	FALSE
AKT1	Cosavirus A (isolate Human/Pakistan/0553/-)	6	316	0.0189873	-2.24821	0.0245627	-3.42596	-3.00185	AKT1	FALSE
AKT1	Cowpox virus (strain Brighton Red)	18	1006	0.0178926	-2.19361	0.0282636	-3.45558	-3.21725	AKT1	FALSE
AKT1	Coxsackievirus A16 (strain G-10)	4	308	0.012987	-3.24072	0.00119229	-3.46442	-2.84117	AKT1	FALSE
AKT1	Crimean-Congo hemorrhagic fever virus (strain Nigeria/IbAr10200/1970)	24	1009	0.0237859	-2.85175	0.00434795	-3.38661	-3.07431	AKT1	FALSE
AKT1	Dengue virus type 1 (strain Nauru/West Pac/1974)	23	462	0.0497835	1.72411	0.0846878	-3.0387	-3.32468	AKT1	FALSE
AKT1	Dugbe virus (isolate ArD44313)	31	924	0.0335498	0.149874	0.880864	-3.18368	-3.20097	AKT1	FALSE
AKT1	Duvenhage virus	25	553	0.045208	0.183202	0.85464	-3.16803	-3.19632	AKT1	FALSE
AKT1	Eastern chimpanzee simian foamy virus	21	449	0.0467706	-1.07692	0.281518	-3.26168	-3.07949	AKT1	FALSE
AKT1	Eastern equine encephalitis virus	12	508	0.023622	-0.657108	0.511112	-3.30847	-3.20588	AKT1	FALSE
AKT1	Encephalomyocarditis virus (strain Rueckert)	10	359	0.0278552	-0.1541	0.877531	-3.20144	-3.17276	AKT1	FALSE
AKT1	Epstein-Barr virus (strain B95-8)	214	5734	0.0373212	0.887487	0.374817	-3.11519	-3.15674	AKT1	FALSE
AKT1	European bat lyssavirus 1 (strain Bat/Germany/RV9/1968)	22	539	0.0408163	-0.999216	0.31769	-3.19877	-3.04591	AKT1	FALSE
AKT1	GB virus C	10	389	0.0257069	-0.219058	0.826605	-3.38856	-3.35059	AKT1	FALSE
AKT1	Hantaan virus (strain 76-118)	16	515	0.031068	-1.58932	0.111989	-3.31978	-3.067	AKT1	FALSE
AKT1	Hendra virus (isolate Horse/Autralia/Hendra/1994)	20	854	0.0234192	-1.6845	0.0920845	-3.30926	-3.11318	AKT1	FALSE
AKT1	Hepatitis B virus genotype C subtype ayr (isolate Human/Japan/Okamoto/-)	25	293	0.0853242	3.03567	0.00240001	-2.2995	-2.99486	AKT1	TRUE
AKT1	Hepatitis C virus genotype 1a (isolate H77)	18	458	0.0393013	0.0607904	0.951526	-3.19915	-3.209	AKT1	FALSE
AKT1	Hepatitis delta virus genotype I (isolate D380)	4	33	0.121212	1.67634	0.0936721	-2.06086	-3.18568	AKT1	FALSE
AKT1	Hepatitis E virus genotype 1 (isolate Human/China/HeBei/1987)	17	348	0.0488506	-1.50585	0.132106	-3.21553	-2.92593	AKT1	FALSE
AKT1	Horsepox virus	206	8608	0.0239312	-6.70383	2.0303e-11	-3.36942	-3.1169	AKT1	FALSE
AKT1	Human adenovirus C serotype 2	89	1854	0.0480043	1.49099	0.135963	-2.92161	-3.05028	AKT1	FALSE
AKT1	Human astrovirus-1	14	429	0.032634	-1.18995	0.234067	-3.22577	-3.02661	AKT1	FALSE
AKT1	Human betaherpesvirus 7	124	5666	0.0218849	-3.58044	0.000343015	-3.32858	-3.16454	AKT1	FALSE
AKT1	Human coronavirus 229E	28	1685	0.0166172	-3.32767	0.00087574	-3.40788	-3.13734	AKT1	FALSE
AKT1	Human cytomegalovirus (strain Merlin)	346	9162	0.0377647	1.32499	0.185175	-3.11519	-3.16446	AKT1	FALSE
AKT1	Human enterovirus 70 (strain J670/71)	7	302	0.0231788	-0.633106	0.526664	-3.34749	-3.21841	AKT1	FALSE
AKT1	Human hepatitis A virus genotype IB (isolate HM175)	4	303	0.0132013	-0.639149	0.522726	-3.49738	-3.37708	AKT1	FALSE
AKT1	Human herpesvirus 1 (strain 17)	198	4662	0.042471	2.28175	0.0225042	-3.05161	-3.17255	AKT1	TRUE
AKT1	Human herpesvirus 2 (strain HG52)	223	4675	0.0477005	4.14206	3.44204e-05	-2.95709	-3.17848	AKT1	TRUE
AKT1	Human herpesvirus 6A (strain Uganda-1102)	240	6640	0.0361446	-0.413296	0.67939	-3.13878	-3.12082	AKT1	FALSE
AKT1	Human herpesvirus 8 type P (isolate GK18)	158	5447	0.0290068	-2.68679	0.00721413	-3.2564	-3.1295	AKT1	FALSE
AKT1	Human immunodeficiency virus type 1 group M subtype B (isolate HXB2)	10	409	0.0244499	-1.11053	0.266771	-3.36739	-3.18152	AKT1	FALSE
AKT1	Human lung-associated vientovirus LT	6	132	0.0454545	0.286653	0.774378	-3.14411	-3.23219	AKT1	FALSE
AKT1	Human metapneumovirus (strain CAN97-83)	21	646	0.0325077	0.0352224	0.971902	-3.11615	-3.12107	AKT1	FALSE
AKT1	Human papillomavirus type 1	9	202	0.0445545	-0.443516	0.657392	-3.28184	-3.16736	AKT1	FALSE
AKT1	Human papillomavirus type 16	8	313	0.0255591	-1.96739	0.0491385	-3.48524	-3.10785	AKT1	FALSE
AKT1	Human papillomavirus type 2a	11	371	0.0296496	-1.15566	0.247819	-3.39915	-3.17721	AKT1	FALSE
AKT1	Human parainfluenza virus 1 strain Washington/1964	33	857	0.0385064	1.25413	0.209793	-3.08223	-3.23627	AKT1	FALSE
AKT1	Human parechovirus 2 (strain Williamson)	2	329	0.00607903	-0.877253	0.380349	-3.52185	-3.37208	AKT1	FALSE
AKT1	Human parvovirus B19 (strain HV)	2	259	0.00772201	-0.967944	0.333072	-3.52596	-3.34062	AKT1	FALSE
AKT1	Human respiratory syncytial virus B (strain B1)	7	737	0.00949796	-0.978379	0.327887	-3.31281	-3.18953	AKT1	FALSE
AKT1	Human rhinovirus A serotype 89 (strain 41467-Gallo)	3	332	0.00903614	-1.72524	0.0844844	-3.40512	-3.09866	AKT1	FALSE
AKT1	Human T-cell leukemia virus 1 (isolate Caribbea HS-35 subtype A)	20	593	0.0337268	2.60206	0.00926664	-2.95273	-3.3045	AKT1	TRUE
AKT1	Influenza A virus (strain A/Puerto Rico/8/1934 H1N1)	60	1729	0.0347021	-0.907701	0.364036	-3.22357	-3.14818	AKT1	FALSE
AKT1	Influenza B virus (strain B/Lee/1940)	42	1307	0.0321347	1.84631	0.0648478	-3.01432	-3.19308	AKT1	FALSE
AKT1	Influenza C virus (strain C/Ann Arbor/1/1950)	18	532	0.0338346	-0.491192	0.62329	-3.00243	-2.92477	AKT1	FALSE
AKT1	Isfahan virus	12	541	0.0221811	-1.25436	0.209711	-3.27098	-3.08364	AKT1	FALSE
AKT1	Japanese encephalitis virus (strain Jaoars982)	22	612	0.0359477	-0.686288	0.492532	-3.0461	-2.9461	AKT1	FALSE
AKT1	JC polyomavirus	10	201	0.0497512	-0.807361	0.419459	-3.32684	-3.10949	AKT1	FALSE
AKT1	Junin mammarenavirus	12	447	0.0268456	0.833497	0.404565	-3.04221	-3.17678	AKT1	FALSE
AKT1	KI polyomavirus (isolate Stockholm 60)	9	212	0.0424528	1.66449	0.0960143	-3.13499	-3.506	AKT1	FALSE
AKT1	Lagos bat virus	17	538	0.0315985	0.0198457	0.984166	-3.11903	-3.12221	AKT1	FALSE
AKT1	Lake Victoria marburgvirus (strain Musoke-80)	21	749	0.0280374	-0.663901	0.506754	-3.23452	-3.14994	AKT1	FALSE
AKT1	Langat virus	18	418	0.0430622	3.46407	0.000532077	-2.64057	-3.24377	AKT1	TRUE
AKT1	Lassa virus (strain Mouse/Sierra Leone/Josiah/1976)	8	466	0.0171674	0.780256	0.43524	-3.08779	-3.2093	AKT1	FALSE
AKT1	Louping ill virus	22	421	0.0522565	1.91324	0.0557172	-2.66505	-3.00452	AKT1	FALSE
AKT1	Lymphocytic choriomeningitis virus (strain Armstrong)	16	467	0.0342612	0.605056	0.545142	-3.20522	-3.29878	AKT1	FALSE
AKT1	Machupo virus	9	458	0.0196507	0.41415	0.678764	-3.14502	-3.21218	AKT1	FALSE
AKT1	Mayaro virus (strain Brazil)	20	520	0.0384615	0.193826	0.846313	-3.2522	-3.28211	AKT1	FALSE
AKT1	Measles virus (strain Ichinose-B95a)	13	734	0.0177112	-0.705688	0.480382	-3.20088	-3.1117	AKT1	FALSE
AKT1	Merkel cell polyomavirus	6	217	0.0276498	-1.57157	0.11605	-3.32007	-2.94354	AKT1	FALSE
AKT1	Mokola virus	15	533	0.0281426	-1.6902	0.0909892	-3.22035	-2.95979	AKT1	FALSE
AKT1	Molluscum contagiosum virus subtype 1	335	6610	0.0506808	6.13821	8.34558e-10	-2.84168	-3.11687	AKT1	TRUE
AKT1	Monkeypox virus (strain Zaire-96-I-16)	199	7807	0.0254899	-6.06575	1.31338e-09	-3.39277	-3.15117	AKT1	FALSE
AKT1	Mumps virus (strain Miyahara vaccine)	20	748	0.026738	-1.0589	0.289643	-3.2598	-3.12978	AKT1	FALSE
AKT1	Murray valley encephalitis virus (strain MVE-1-51)	12	442	0.0271493	-1.06775	0.285632	-3.22702	-3.04425	AKT1	FALSE
AKT1	Nipah virus	27	860	0.0313953	-1.57449	0.115373	-3.36623	-3.18331	AKT1	FALSE
AKT1	Norwalk virus (strain GI/Human/United States/Norwalk/1968)	5	347	0.0144092	-1.21367	0.224874	-3.35846	-3.13239	AKT1	FALSE
AKT1	O'nyong-nyong virus (strain Gulu)	19	533	0.0356473	-0.849313	0.395707	-3.22906	-3.09957	AKT1	FALSE
AKT1	Orf virus (strain Goat/Texas/SA00/2000)	238	5193	0.0458309	2.01654	0.0437437	-3.0288	-3.13104	AKT1	TRUE
AKT1	Parainfluenza virus 5 (strain W3)	18	753	0.0239044	-1.24389	0.21354	-3.39472	-3.24011	AKT1	FALSE
AKT1	Pichinde mammarenavirus	13	434	0.0299539	0.577624	0.563518	-3.04596	-3.14706	AKT1	FALSE
AKT1	Poliovirus type 1 (strain Mahoney)	4	335	0.0119403	-2.72096	0.00650918	-3.60042	-3.12592	AKT1	FALSE
AKT1	Punta toro phlebovirus	14	585	0.0239316	-0.910841	0.362379	-3.26596	-3.13514	AKT1	FALSE
AKT1	Rabies virus (strain Pasteur vaccins / PV)	17	534	0.0318352	-1.15743	0.247097	-3.10767	-2.92981	AKT1	FALSE
AKT1	Rift valley fever virus (strain ZH-548 M12)	8	523	0.0152964	-0.722481	0.469999	-3.18895	-3.07902	AKT1	FALSE
AKT1	Rosavirus A2 (isolate Human/Gambia/GA7403/2008)	7	374	0.0187166	-2.54892	0.0108056	-3.31127	-2.89001	AKT1	FALSE
AKT1	Ross river virus (strain NB5092)	19	496	0.0383065	-1.55685	0.119506	-3.35293	-3.10655	AKT1	FALSE
AKT1	Rotavirus A (isolate RVA/Monkey/South Africa/SA11-H96/1958/G3P5B[2])	13	829	0.0156815	-1.91249	0.0558137	-3.45916	-3.2329	AKT1	FALSE
AKT1	Rotavirus C (isolate RVC/Human/United Kingdom/Bristol/1989)	19	828	0.0229469	-1.10791	0.267899	-3.39197	-3.26502	AKT1	FALSE
AKT1	Rotavirus X (strain RVX/Human/China/NADRV-J19/1997/GXP[X])	18	808	0.0222772	-1.86373	0.0623591	-3.42443	-3.19724	AKT1	FALSE
AKT1	Rubella virus (strain Therien)	16	323	0.0495356	2.29595	0.0216787	-2.81757	-3.28636	AKT1	TRUE
AKT1	Sagiyama virus	22	496	0.0443548	-0.43698	0.662126	-3.27364	-3.20383	AKT1	FALSE
AKT1	Saint Louis encephalitis virus	12	422	0.028436	1.32154	0.18632	-3.06134	-3.28712	AKT1	FALSE
AKT1	Salivirus A (isolate Human/Nigeria/NG-J1/2007)	6	415	0.0144578	-2.30713	0.0210476	-3.56125	-3.18166	AKT1	FALSE
AKT1	Sapovirus (strain GII/Human/Japan/Sakai C12/2001)	6	441	0.0136054	-1.5144	0.129924	-3.51157	-3.27877	AKT1	FALSE
AKT1	Semliki forest virus	24	497	0.0482897	0.102549	0.918321	-3.19999	-3.21634	AKT1	FALSE
AKT1	Seoul virus (strain 80-39)	13	484	0.0268595	-1.06938	0.284897	-3.39484	-3.22051	AKT1	FALSE
AKT1	Severe acute respiratory syndrome coronavirus 2	28	2052	0.0136452	-5.21539	1.83431e-07	-3.45993	-3.07788	AKT1	FALSE
AKT1	Severe acute respiratory syndrome coronavirus	31	2005	0.0154613	-3.65331	0.000258882	-3.45077	-3.1741	AKT1	FALSE
AKT1	Simian foamy virus (isolate chimpanzee)	22	458	0.0480349	-1.42578	0.153931	-3.2951	-3.06366	AKT1	FALSE
AKT1	Sindbis virus	23	649	0.0354391	-2.38562	0.0170503	-3.39444	-3.05517	AKT1	FALSE
AKT1	Southampton virus (strain GI/Human/United Kingdom/Southampton/1991)	7	346	0.0202312	-0.403489	0.686588	-3.27612	-3.20665	AKT1	FALSE
AKT1	Thogotovirus dhoriense	11	459	0.0239651	-1.84662	0.0648023	-3.30516	-3.00005	AKT1	FALSE
AKT1	Tick-borne powassan virus (strain LB)	14	407	0.034398	1.39175	0.163998	-2.85647	-3.10246	AKT1	FALSE
AKT1	Torque teno virus (strain VT416)	11	192	0.0572917	0.340893	0.733184	-3.06777	-3.1565	AKT1	FALSE
AKT1	Toscana virus	8	370	0.0216216	-2.13318	0.0329102	-3.36221	-2.96323	AKT1	FALSE
AKT1	Vaccinia virus (strain Western Reserve)	190	7850	0.0242038	-6.9956	2.64119e-12	-3.39063	-3.11371	AKT1	FALSE
AKT1	Varicella-zoster virus (strain Dumas)	147	5281	0.0278356	-4.39237	1.1212e-05	-3.31222	-3.09981	AKT1	FALSE
AKT1	Variola virus (isolate Human/India/Ind3/1967)	197	7589	0.0259586	-5.42234	5.88252e-08	-3.34848	-3.13069	AKT1	FALSE
AKT1	Venezuelan equine encephalitis virus (strain P676)	17	511	0.0332681	-0.451409	0.651695	-3.21703	-3.14536	AKT1	FALSE
AKT1	Vesicular stomatitis Indiana virus (strain San Juan)	17	514	0.0330739	0.986012	0.324127	-3.05274	-3.21144	AKT1	FALSE
AKT1	West Nile virus	14	445	0.0314607	0.459015	0.646223	-3.07676	-3.15396	AKT1	FALSE
AKT1	Western equine encephalitis virus	19	507	0.0374753	-0.13975	0.888857	-3.18138	-3.15936	AKT1	FALSE
AKT1	WU polyomavirus	10	208	0.0480769	0.404701	0.685697	-3.27587	-3.38198	AKT1	FALSE
AKT1	Yaba monkey tumor virus (strain VR587)	139	5699	0.0243902	-4.15504	3.2523e-05	-3.33413	-3.14317	AKT1	FALSE
AKT1	Yellow fever virus (strain 17D vaccine)	17	413	0.0411622	1.32448	0.185343	-2.91403	-3.15696	AKT1	FALSE
AKT1	Zaire ebolavirus (strain Mayinga-76)	22	839	0.0262217	0.623641	0.532863	-3.06796	-3.14509	AKT1	FALSE
AKT1	Zika virus	15	425	0.0352941	0.581598	0.560838	-3.09263	-3.19222	AKT1	FALSE
AKT2	Adeno-associated virus 2 (isolate Srivastava/1982)	15	406	0.0369458	-0.689043	0.490796	-2.90152	-2.79552	AKT2	FALSE
AKT2	Aichi virus (strain Human/A846/88/1989)	3	401	0.0074813	-3.52438	0.00042448	-3.32439	-2.82956	AKT2	FALSE
AKT2	Australian bat lyssavirus (isolate Bat/AUS/1996)	18	549	0.0327869	-0.597872	0.549925	-2.89592	-2.82016	AKT2	FALSE
AKT2	Banna virus (strain Indonesia/JKT-6423/1980)	21	780	0.0269231	-3.06337	0.00218857	-3.10987	-2.76249	AKT2	FALSE
AKT2	Barmah forest virus	25	514	0.0486381	0.348728	0.727294	-2.83772	-2.88668	AKT2	FALSE
AKT2	BK polyomavirus	21	246	0.0853659	0.81216	0.4167	-2.69828	-2.88999	AKT2	FALSE
AKT2	Bunyamwera virus	14	553	0.0253165	-1.54964	0.121228	-3.02365	-2.83046	AKT2	FALSE
AKT2	Bunyavirus La Crosse (isolate Human/United States/L78/1978)	18	537	0.0335196	-0.162242	0.871115	-2.94208	-2.92123	AKT2	FALSE
AKT2	Bunyavirus snowshoe hare	20	541	0.0369686	-1.84009	0.0657551	-2.9264	-2.68404	AKT2	FALSE
AKT2	Cercopithecine alphaherpesvirus 2	241	3724	0.0647154	8.36833	5.84402e-17	-2.33331	-2.79363	AKT2	TRUE
AKT2	Chandipura virus	14	528	0.0265152	-1.34983	0.17707	-2.9808	-2.79657	AKT2	FALSE
AKT2	Chikungunya virus (strain S27-African prototype)	26	605	0.0429752	-1.23197	0.217962	-2.87566	-2.72094	AKT2	FALSE
AKT2	Cosavirus A (isolate Human/Pakistan/0553/-)	4	316	0.0126582	-1.85694	0.0633192	-3.1132	-2.80301	AKT2	FALSE
AKT2	Cowpox virus (strain Brighton Red)	16	1006	0.0159046	-4.04914	5.14061e-05	-3.25889	-2.87452	AKT2	FALSE
AKT2	Coxsackievirus A16 (strain G-10)	2	308	0.00649351	-2.35375	0.0185849	-3.14243	-2.75739	AKT2	FALSE
AKT2	Crimean-Congo hemorrhagic fever virus (strain Nigeria/IbAr10200/1970)	25	1009	0.024777	-3.04511	0.00232597	-3.08918	-2.79987	AKT2	FALSE
AKT2	Dengue virus type 1 (strain Nauru/West Pac/1974)	22	462	0.047619	0.33667	0.736366	-2.77963	-2.8289	AKT2	FALSE
AKT2	Dugbe virus (isolate ArD44313)	26	924	0.0281385	-1.65807	0.0973037	-2.9217	-2.75305	AKT2	FALSE
AKT2	Duvenhage virus	22	553	0.039783	-1.31173	0.189612	-2.93223	-2.75911	AKT2	FALSE
AKT2	Eastern chimpanzee simian foamy virus	18	449	0.0400891	-0.946593	0.343846	-2.88488	-2.73883	AKT2	FALSE
AKT2	Eastern equine encephalitis virus	14	508	0.0275591	-1.03879	0.298901	-2.99552	-2.85383	AKT2	FALSE
AKT2	Encephalomyocarditis virus (strain Rueckert)	8	359	0.0222841	0.227731	0.819855	-2.87035	-2.90557	AKT2	FALSE
AKT2	Epstein-Barr virus (strain B95-8)	224	5734	0.0390652	1.50123	0.133297	-2.73078	-2.79369	AKT2	FALSE
AKT2	European bat lyssavirus 1 (strain Bat/Germany/RV9/1968)	17	539	0.0315399	-1.11062	0.266731	-2.96849	-2.81942	AKT2	FALSE
AKT2	GB virus C	11	389	0.0282776	-0.96102	0.336542	-2.99296	-2.84599	AKT2	FALSE
AKT2	Hantaan virus (strain 76-118)	17	515	0.0330097	-2.36719	0.0179238	-3.08568	-2.76375	AKT2	FALSE
AKT2	Hendra virus (isolate Horse/Autralia/Hendra/1994)	17	854	0.0199063	-2.38943	0.0168748	-3.02244	-2.77348	AKT2	FALSE
AKT2	Hepatitis B virus genotype C subtype ayr (isolate Human/Japan/Okamoto/-)	25	293	0.0853242	4.42085	9.83128e-06	-2.09157	-3.01535	AKT2	TRUE
AKT2	Hepatitis C virus genotype 1a (isolate H77)	16	458	0.0349345	-0.302007	0.762647	-2.82779	-2.78434	AKT2	FALSE
AKT2	Hepatitis delta virus genotype I (isolate D380)	4	33	0.121212	0.533739	0.593522	-1.34507	-1.71398	AKT2	FALSE
AKT2	Hepatitis E virus genotype 1 (isolate Human/China/HeBei/1987)	20	348	0.0574713	0.153767	0.877793	-2.78982	-2.81485	AKT2	FALSE
AKT2	Horsepox virus	193	8608	0.022421	-11.3237	1.0011e-29	-3.1695	-2.78728	AKT2	FALSE
AKT2	Human adenovirus C serotype 2	96	1854	0.0517799	3.3861	0.000708942	-2.5568	-2.81799	AKT2	TRUE
AKT2	Human astrovirus-1	15	429	0.034965	-0.105455	0.916015	-2.90472	-2.88886	AKT2	FALSE
AKT2	Human betaherpesvirus 7	138	5666	0.0243558	-8.98172	2.66575e-19	-3.14821	-2.78257	AKT2	FALSE
AKT2	Human coronavirus 229E	20	1685	0.0118694	-5.65552	1.55376e-08	-3.16477	-2.75904	AKT2	FALSE
AKT2	Human cytomegalovirus (strain Merlin)	360	9162	0.0392927	-1.05337	0.29217	-2.80889	-2.7737	AKT2	FALSE
AKT2	Human enterovirus 70 (strain J670/71)	7	302	0.0231788	-0.596602	0.550773	-3.02749	-2.92743	AKT2	FALSE
AKT2	Human hepatitis A virus genotype IB (isolate HM175)	3	303	0.00990099	-2.79954	0.00511756	-3.22954	-2.76962	AKT2	FALSE
AKT2	Human herpesvirus 1 (strain 17)	235	4662	0.0504076	4.60546	4.11557e-06	-2.56966	-2.79074	AKT2	TRUE
AKT2	Human herpesvirus 2 (strain HG52)	273	4675	0.0583957	7.84177	4.44236e-15	-2.44274	-2.82091	AKT2	TRUE
AKT2	Human herpesvirus 6A (strain Uganda-1102)	249	6640	0.0375	-2.39002	0.0168474	-2.90531	-2.8128	AKT2	FALSE
AKT2	Human herpesvirus 8 type P (isolate GK18)	163	5447	0.0299247	-3.79832	0.000145681	-2.91605	-2.75807	AKT2	FALSE
AKT2	Human immunodeficiency virus type 1 group M subtype B (isolate HXB2)	9	409	0.0220049	-3.02998	0.0024457	-3.0411	-2.58215	AKT2	FALSE
AKT2	Human lung-associated vientovirus LT	6	132	0.0454545	-0.480938	0.630561	-2.82118	-2.68785	AKT2	FALSE
AKT2	Human metapneumovirus (strain CAN97-83)	22	646	0.0340557	-0.293893	0.76884	-2.85236	-2.81707	AKT2	FALSE
AKT2	Human papillomavirus type 1	10	202	0.049505	-1.51553	0.129637	-2.96631	-2.61424	AKT2	FALSE
AKT2	Human papillomavirus type 16	10	313	0.0319489	-2.43565	0.014865	-3.23221	-2.80237	AKT2	FALSE
AKT2	Human papillomavirus type 2a	11	371	0.0296496	-1.8251	0.0679859	-3.04701	-2.74597	AKT2	FALSE
AKT2	Human parainfluenza virus 1 strain Washington/1964	30	857	0.0350058	-0.347285	0.728377	-2.85796	-2.8203	AKT2	FALSE
AKT2	Human parechovirus 2 (strain Williamson)	3	329	0.00911854	-4.335	1.45761e-05	-3.27924	-2.57935	AKT2	FALSE
AKT2	Human parvovirus B19 (strain HV)	2	259	0.00772201	-1.56425	0.11776	-3.21486	-2.93564	AKT2	FALSE
AKT2	Human respiratory syncytial virus B (strain B1)	5	737	0.00678426	-3.53813	0.000402971	-3.12655	-2.73876	AKT2	FALSE
AKT2	Human rhinovirus A serotype 89 (strain 41467-Gallo)	3	332	0.00903614	-1.94396	0.0519008	-3.16067	-2.84787	AKT2	FALSE
AKT2	Human T-cell leukemia virus 1 (isolate Caribbea HS-35 subtype A)	15	593	0.0252951	1.16227	0.245128	-2.64001	-2.78509	AKT2	FALSE
AKT2	Influenza A virus (strain A/Puerto Rico/8/1934 H1N1)	58	1729	0.0335454	-2.20441	0.0274958	-2.92005	-2.75284	AKT2	FALSE
AKT2	Influenza B virus (strain B/Lee/1940)	40	1307	0.0306044	-0.134452	0.893045	-2.71102	-2.69925	AKT2	FALSE
AKT2	Influenza C virus (strain C/Ann Arbor/1/1950)	22	532	0.0413534	0.810171	0.417842	-2.68879	-2.8027	AKT2	FALSE
AKT2	Isfahan virus	9	541	0.0166359	-2.29526	0.0217184	-3.03773	-2.72753	AKT2	FALSE
AKT2	Japanese encephalitis virus (strain Jaoars982)	25	612	0.0408497	-0.193396	0.846649	-2.71852	-2.6938	AKT2	FALSE
AKT2	JC polyomavirus	10	201	0.0497512	-0.508429	0.611152	-2.99259	-2.8824	AKT2	FALSE
AKT2	Junin mammarenavirus	12	447	0.0268456	-0.458505	0.646589	-2.88297	-2.81782	AKT2	FALSE
AKT2	KI polyomavirus (isolate Stockholm 60)	8	212	0.0377358	0.220213	0.825706	-2.70063	-2.74822	AKT2	FALSE
AKT2	Lagos bat virus	14	538	0.0260223	-0.853808	0.393211	-2.93091	-2.81732	AKT2	FALSE
AKT2	Lake Victoria marburgvirus (strain Musoke-80)	19	749	0.0253672	-1.93503	0.0529861	-2.97504	-2.76428	AKT2	FALSE
AKT2	Langat virus	26	418	0.062201	2.71724	0.00658286	-2.40092	-2.8454	AKT2	TRUE
AKT2	Lassa virus (strain Mouse/Sierra Leone/Josiah/1976)	6	466	0.0128755	-0.435674	0.663073	-2.92931	-2.87161	AKT2	FALSE
AKT2	Louping ill virus	23	421	0.0546318	1.77442	0.075993	-2.43548	-2.71744	AKT2	FALSE
AKT2	Lymphocytic choriomeningitis virus (strain Armstrong)	12	467	0.0256959	-2.82057	0.00479388	-3.01104	-2.57791	AKT2	FALSE
AKT2	Machupo virus	8	458	0.0174672	0.452176	0.651142	-2.96141	-3.02297	AKT2	FALSE
AKT2	Mayaro virus (strain Brazil)	23	520	0.0442308	-0.849717	0.395482	-2.92819	-2.81238	AKT2	FALSE
AKT2	Measles virus (strain Ichinose-B95a)	14	734	0.0190736	-1.58237	0.113564	-2.93325	-2.75397	AKT2	FALSE
AKT2	Merkel cell polyomavirus	7	217	0.0322581	-0.795355	0.426407	-2.98323	-2.81284	AKT2	FALSE
AKT2	Mokola virus	14	533	0.0262664	-1.18192	0.237237	-3.00384	-2.84545	AKT2	FALSE
AKT2	Molluscum contagiosum virus subtype 1	368	6610	0.0556732	7.20808	5.6747e-13	-2.4779	-2.77001	AKT2	TRUE
AKT2	Monkeypox virus (strain Zaire-96-I-16)	175	7807	0.0224158	-11.8883	1.36201e-32	-3.18968	-2.76721	AKT2	FALSE
AKT2	Mumps virus (strain Miyahara vaccine)	21	748	0.0280749	-2.50677	0.0121839	-3.05342	-2.77059	AKT2	FALSE
AKT2	Murray valley encephalitis virus (strain MVE-1-51)	12	442	0.0271493	-1.62544	0.104068	-2.86164	-2.6117	AKT2	FALSE
AKT2	Nipah virus	24	860	0.027907	-2.22627	0.0259961	-3.04611	-2.81394	AKT2	FALSE
AKT2	Norwalk virus (strain GI/Human/United States/Norwalk/1968)	7	347	0.0201729	-2.18056	0.0292159	-3.02575	-2.68769	AKT2	FALSE
AKT2	O'nyong-nyong virus (strain Gulu)	22	533	0.0412758	-0.997536	0.318504	-2.83917	-2.70644	AKT2	FALSE
AKT2	Orf virus (strain Goat/Texas/SA00/2000)	248	5193	0.0477566	1.51047	0.130924	-2.69678	-2.76549	AKT2	FALSE
AKT2	Parainfluenza virus 5 (strain W3)	20	753	0.0265604	-3.54595	0.000391208	-3.20284	-2.81424	AKT2	FALSE
AKT2	Pichinde mammarenavirus	10	434	0.0230415	-0.521262	0.602184	-2.86881	-2.79097	AKT2	FALSE
AKT2	Poliovirus type 1 (strain Mahoney)	1	335	0.00298507	-3.78178	0.000155708	-3.30212	-2.67749	AKT2	FALSE
AKT2	Punta toro phlebovirus	12	585	0.0205128	-2.34772	0.0188887	-3.0337	-2.73877	AKT2	FALSE
AKT2	Rabies virus (strain Pasteur vaccins / PV)	15	534	0.0280899	-0.607124	0.543768	-2.87552	-2.79548	AKT2	FALSE
AKT2	Rift valley fever virus (strain ZH-548 M12)	9	523	0.0172084	0.382956	0.701752	-2.87174	-2.92255	AKT2	FALSE
AKT2	Rosavirus A2 (isolate Human/Gambia/GA7403/2008)	10	374	0.026738	-1.95375	0.0507307	-3.02083	-2.72193	AKT2	FALSE
AKT2	Ross river virus (strain NB5092)	19	496	0.0383065	-1.77853	0.0753162	-2.92855	-2.67403	AKT2	FALSE
AKT2	Rotavirus A (isolate RVA/Monkey/South Africa/SA11-H96/1958/G3P5B[2])	11	829	0.013269	-5.58377	2.35366e-08	-3.2784	-2.69765	AKT2	FALSE
AKT2	Rotavirus C (isolate RVC/Human/United Kingdom/Bristol/1989)	17	828	0.0205314	-5.14369	2.69399e-07	-3.20629	-2.65552	AKT2	FALSE
AKT2	Rotavirus X (strain RVX/Human/China/NADRV-J19/1997/GXP[X])	17	808	0.0210396	-3.73702	0.000186215	-3.19178	-2.77438	AKT2	FALSE
AKT2	Rubella virus (strain Therien)	19	323	0.0588235	2.72616	0.00640753	-2.22752	-2.72592	AKT2	TRUE
AKT2	Sagiyama virus	22	496	0.0443548	-0.267304	0.789235	-2.89545	-2.85656	AKT2	FALSE
AKT2	Saint Louis encephalitis virus	14	422	0.0331754	1.18845	0.234655	-2.7336	-2.91963	AKT2	FALSE
AKT2	Salivirus A (isolate Human/Nigeria/NG-J1/2007)	6	415	0.0144578	-2.85743	0.00427086	-3.2663	-2.87135	AKT2	FALSE
AKT2	Sapovirus (strain GII/Human/Japan/Sakai C12/2001)	9	441	0.0204082	-2.28479	0.022325	-3.23109	-2.917	AKT2	FALSE
AKT2	Semliki forest virus	29	497	0.0583501	-0.983016	0.3256	-2.78373	-2.64122	AKT2	FALSE
AKT2	Seoul virus (strain 80-39)	14	484	0.0289256	-1.73971	0.0819095	-3.13068	-2.8833	AKT2	FALSE
AKT2	Severe acute respiratory syndrome coronavirus 2	33	2052	0.0160819	-5.65376	1.56972e-08	-3.1667	-2.79828	AKT2	FALSE
AKT2	Severe acute respiratory syndrome coronavirus	36	2005	0.0179551	-4.99622	5.84647e-07	-3.15244	-2.81174	AKT2	FALSE
AKT2	Simian foamy virus (isolate chimpanzee)	18	458	0.0393013	0.00860609	0.993133	-2.90184	-2.90312	AKT2	FALSE
AKT2	Sindbis virus	26	649	0.0400616	-1.48359	0.137918	-2.9537	-2.76737	AKT2	FALSE
AKT2	Southampton virus (strain GI/Human/United Kingdom/Southampton/1991)	8	346	0.0231214	-0.743698	0.457059	-2.98209	-2.8623	AKT2	FALSE
AKT2	Thogotovirus dhoriense	11	459	0.0239651	-1.33861	0.180697	-2.9578	-2.75663	AKT2	FALSE
AKT2	Tick-borne powassan virus (strain LB)	17	407	0.041769	1.59428	0.110874	-2.59005	-2.83236	AKT2	FALSE
AKT2	Torque teno virus (strain VT416)	9	192	0.046875	-0.797953	0.424898	-2.78648	-2.60078	AKT2	FALSE
AKT2	Toscana virus	6	370	0.0162162	-1.88551	0.0593607	-3.06188	-2.75954	AKT2	FALSE
AKT2	Vaccinia virus (strain Western Reserve)	165	7850	0.0210191	-12.0422	2.13169e-33	-3.18858	-2.76597	AKT2	FALSE
AKT2	Varicella-zoster virus (strain Dumas)	166	5281	0.0314334	-5.0362	4.74866e-07	-2.99986	-2.7839	AKT2	FALSE
AKT2	Variola virus (isolate Human/India/Ind3/1967)	171	7589	0.0225326	-11.3058	1.22884e-29	-3.15545	-2.74862	AKT2	FALSE
AKT2	Venezuelan equine encephalitis virus (strain P676)	22	511	0.0430528	1.04623	0.295456	-2.89453	-3.03558	AKT2	FALSE
AKT2	Vesicular stomatitis Indiana virus (strain San Juan)	17	514	0.0330739	-0.917627	0.358814	-2.82096	-2.69306	AKT2	FALSE
AKT2	West Nile virus	16	445	0.0359551	-0.0761435	0.939305	-2.77772	-2.76639	AKT2	FALSE
AKT2	Western equine encephalitis virus	20	507	0.0394477	-0.203033	0.839109	-2.83368	-2.80529	AKT2	FALSE
AKT2	WU polyomavirus	9	208	0.0432692	-0.233121	0.815668	-2.8231	-2.77078	AKT2	FALSE
AKT2	Yaba monkey tumor virus (strain VR587)	115	5699	0.020179	-10.1006	5.48959e-24	-3.16485	-2.75224	AKT2	FALSE
AKT2	Yellow fever virus (strain 17D vaccine)	14	413	0.0338983	0.540432	0.588899	-2.72582	-2.80988	AKT2	FALSE
AKT2	Zaire ebolavirus (strain Mayinga-76)	28	839	0.0333731	0.583798	0.559356	-2.78759	-2.85201	AKT2	FALSE
AKT2	Zika virus	15	425	0.0352941	-0.981116	0.326536	-2.79693	-2.6437	AKT2	FALSE
AKT3	Adeno-associated virus 2 (isolate Srivastava/1982)	14	406	0.0344828	-0.854952	0.392578	-4.32172	-4.15544	AKT3	FALSE
AKT3	Aichi virus (strain Human/A846/88/1989)	2	401	0.00498753	-2.68875	0.00717193	-4.71486	-4.21907	AKT3	FALSE
AKT3	Australian bat lyssavirus (isolate Bat/AUS/1996)	11	549	0.0200364	-0.0793574	0.936748	-4.34195	-4.32847	AKT3	FALSE
AKT3	Banna virus (strain Indonesia/JKT-6423/1980)	10	780	0.0128205	-2.99057	0.00278455	-4.63647	-4.21864	AKT3	FALSE
AKT3	Barmah forest virus	17	514	0.0330739	1.1954	0.23193	-4.22854	-4.435	AKT3	FALSE
AKT3	BK polyomavirus	17	246	0.0691057	-0.158008	0.874451	-4.1605	-4.1127	AKT3	FALSE
AKT3	Bunyamwera virus	10	553	0.0180832	-1.1564	0.247519	-4.48694	-4.29448	AKT3	FALSE
AKT3	Bunyavirus La Crosse (isolate Human/United States/L78/1978)	14	537	0.0260708	-0.463112	0.643284	-4.37829	-4.29988	AKT3	FALSE
AKT3	Bunyavirus snowshoe hare	15	541	0.0277264	0.210383	0.833369	-4.36425	-4.39999	AKT3	FALSE
AKT3	Cercopithecine alphaherpesvirus 2	206	3724	0.0553169	6.90436	5.043e-12	-3.60352	-4.08185	AKT3	TRUE
AKT3	Chandipura virus	11	528	0.0208333	-1.83631	0.066312	-4.40442	-4.08039	AKT3	FALSE
AKT3	Chikungunya virus (strain S27-African prototype)	20	605	0.0330579	-0.747048	0.455034	-4.26664	-4.14388	AKT3	FALSE
AKT3	Cosavirus A (isolate Human/Pakistan/0553/-)	4	316	0.0126582	-1.71092	0.087095	-4.54792	-4.18965	AKT3	FALSE
AKT3	Cowpox virus (strain Brighton Red)	14	1006	0.0139165	-4.61243	3.97992e-06	-4.74883	-4.17511	AKT3	FALSE
AKT3	Coxsackievirus A16 (strain G-10)	1	308	0.00324675	-1.92029	0.0548214	-4.59764	-4.19274	AKT3	FALSE
AKT3	Crimean-Congo hemorrhagic fever virus (strain Nigeria/IbAr10200/1970)	18	1009	0.0178394	-3.22304	0.0012684	-4.56718	-4.16822	AKT3	FALSE
AKT3	Dengue virus type 1 (strain Nauru/West Pac/1974)	18	462	0.038961	-0.0849817	0.932276	-4.18768	-4.17174	AKT3	FALSE
AKT3	Dugbe virus (isolate ArD44313)	19	924	0.0205628	-1.50808	0.131534	-4.38175	-4.19302	AKT3	FALSE
AKT3	Duvenhage virus	16	553	0.0289331	-0.470081	0.638297	-4.40085	-4.32338	AKT3	FALSE
AKT3	Eastern chimpanzee simian foamy virus	16	449	0.0356347	0.356559	0.721422	-4.29584	-4.36421	AKT3	FALSE
AKT3	Eastern equine encephalitis virus	12	508	0.023622	-2.26788	0.0233365	-4.40509	-4.01269	AKT3	FALSE
AKT3	Encephalomyocarditis virus (strain Rueckert)	5	359	0.0139276	-1.60555	0.108372	-4.25177	-3.91989	AKT3	FALSE
AKT3	Epstein-Barr virus (strain B95-8)	187	5734	0.0326125	3.77126	0.000162427	-4.05921	-4.25858	AKT3	TRUE
AKT3	European bat lyssavirus 1 (strain Bat/Germany/RV9/1968)	11	539	0.0204082	-1.1366	0.255704	-4.41895	-4.2248	AKT3	FALSE
AKT3	GB virus C	11	389	0.0282776	-0.904755	0.365595	-4.37245	-4.18304	AKT3	FALSE
AKT3	Hantaan virus (strain 76-118)	15	515	0.0291262	-2.44153	0.0146252	-4.55524	-4.14374	AKT3	FALSE
AKT3	Hendra virus (isolate Horse/Autralia/Hendra/1994)	16	854	0.0187354	-2.31529	0.0205971	-4.51627	-4.2062	AKT3	FALSE
AKT3	Hepatitis B virus genotype C subtype ayr (isolate Human/Japan/Okamoto/-)	25	293	0.0853242	3.30423	0.000952384	-3.24727	-4.11521	AKT3	TRUE
AKT3	Hepatitis C virus genotype 1a (isolate H77)	16	458	0.0349345	-0.139648	0.888938	-4.20654	-4.18114	AKT3	FALSE
AKT3	Hepatitis delta virus genotype I (isolate D380)	4	33	0.121212	1.22017	0.222401	-2.81532	-3.85745	AKT3	FALSE
AKT3	Hepatitis E virus genotype 1 (isolate Human/China/HeBei/1987)	15	348	0.0431034	0.0440698	0.964849	-4.16195	-4.17102	AKT3	FALSE
AKT3	Horsepox virus	152	8608	0.017658	-11.9404	7.28595e-33	-4.67184	-4.16263	AKT3	FALSE
AKT3	Human adenovirus C serotype 2	85	1854	0.0458468	1.57381	0.115532	-3.89231	-4.04558	AKT3	FALSE
AKT3	Human astrovirus-1	15	429	0.034965	-1.58365	0.113274	-4.37626	-4.06265	AKT3	FALSE
AKT3	Human betaherpesvirus 7	93	5666	0.0164137	-8.81889	1.15604e-18	-4.63423	-4.17811	AKT3	FALSE
AKT3	Human coronavirus 229E	19	1685	0.011276	-4.62341	3.77485e-06	-4.61474	-4.19882	AKT3	FALSE
AKT3	Human cytomegalovirus (strain Merlin)	304	9162	0.0331805	0.685485	0.493038	-4.14814	-4.17684	AKT3	FALSE
AKT3	Human enterovirus 70 (strain J670/71)	4	302	0.013245	-1.13199	0.257637	-4.48958	-4.24898	AKT3	FALSE
AKT3	Human hepatitis A virus genotype IB (isolate HM175)	3	303	0.00990099	-3.44494	0.000571188	-4.75893	-4.02042	AKT3	FALSE
AKT3	Human herpesvirus 1 (strain 17)	199	4662	0.0426855	4.62318	3.77908e-06	-3.86543	-4.144	AKT3	TRUE
AKT3	Human herpesvirus 2 (strain HG52)	219	4675	0.0468449	7.10248	1.22535e-12	-3.73313	-4.16578	AKT3	TRUE
AKT3	Human herpesvirus 6A (strain Uganda-1102)	190	6640	0.0286145	-2.3674	0.0179138	-4.33108	-4.21485	AKT3	FALSE
AKT3	Human herpesvirus 8 type P (isolate GK18)	120	5447	0.0220305	-3.24673	0.0011674	-4.31575	-4.14256	AKT3	FALSE
AKT3	Human immunodeficiency virus type 1 group M subtype B (isolate HXB2)	8	409	0.0195599	-1.01406	0.310554	-4.50311	-4.3133	AKT3	FALSE
AKT3	Human lung-associated vientovirus LT	5	132	0.0378788	-0.467454	0.640175	-4.20039	-4.04073	AKT3	FALSE
AKT3	Human metapneumovirus (strain CAN97-83)	16	646	0.0247678	0.111453	0.911257	-4.28613	-4.30288	AKT3	FALSE
AKT3	Human papillomavirus type 1	5	202	0.0247525	-0.438423	0.66108	-4.43423	-4.30556	AKT3	FALSE
AKT3	Human papillomavirus type 16	9	313	0.028754	-1.30544	0.191744	-4.63218	-4.34118	AKT3	FALSE
AKT3	Human papillomavirus type 2a	10	371	0.0269542	-0.976212	0.32896	-4.41223	-4.20632	AKT3	FALSE
AKT3	Human parainfluenza virus 1 strain Washington/1964	24	857	0.0280047	-0.202419	0.83959	-4.30809	-4.28095	AKT3	FALSE
AKT3	Human parechovirus 2 (strain Williamson)	2	329	0.00607903	-4.36954	1.24508e-05	-4.74631	-3.81655	AKT3	FALSE
AKT3	Human parvovirus B19 (strain HV)	2	259	0.00772201	-1.91946	0.0549263	-4.65067	-4.18798	AKT3	FALSE
AKT3	Human respiratory syncytial virus B (strain B1)	6	737	0.00814111	-4.05298	5.057e-05	-4.62449	-4.06268	AKT3	FALSE
AKT3	Human rhinovirus A serotype 89 (strain 41467-Gallo)	3	332	0.00903614	-1.96254	0.0496994	-4.58485	-4.20189	AKT3	FALSE
AKT3	Human T-cell leukemia virus 1 (isolate Caribbea HS-35 subtype A)	14	593	0.0236088	1.63348	0.102369	-3.85879	-4.115	AKT3	FALSE
AKT3	Influenza A virus (strain A/Puerto Rico/8/1934 H1N1)	40	1729	0.0231348	-0.928681	0.353054	-4.36618	-4.2782	AKT3	FALSE
AKT3	Influenza B virus (strain B/Lee/1940)	34	1307	0.0260138	1.32881	0.183911	-4.0892	-4.23358	AKT3	FALSE
AKT3	Influenza C virus (strain C/Ann Arbor/1/1950)	11	532	0.0206767	0.379967	0.70397	-4.10278	-4.16743	AKT3	FALSE
AKT3	Isfahan virus	8	541	0.0147874	-3.07126	0.00213156	-4.4744	-3.97395	AKT3	FALSE
AKT3	Japanese encephalitis virus (strain Jaoars982)	15	612	0.0245098	-0.165275	0.868727	-4.0506	-4.02315	AKT3	FALSE
AKT3	JC polyomavirus	7	201	0.0348259	-0.656267	0.511652	-4.50945	-4.31951	AKT3	FALSE
AKT3	Junin mammarenavirus	8	447	0.0178971	-1.46598	0.142654	-4.29924	-4.02656	AKT3	FALSE
AKT3	KI polyomavirus (isolate Stockholm 60)	7	212	0.0330189	0.0329134	0.973744	-4.16417	-4.17305	AKT3	FALSE
AKT3	Lagos bat virus	10	538	0.0185874	0.0992374	0.92095	-4.36323	-4.38049	AKT3	FALSE
AKT3	Lake Victoria marburgvirus (strain Musoke-80)	14	749	0.0186916	-1.03215	0.302004	-4.42671	-4.27948	AKT3	FALSE
AKT3	Langat virus	21	418	0.0502392	2.43025	0.0150884	-3.64593	-4.14057	AKT3	TRUE
AKT3	Lassa virus (strain Mouse/Sierra Leone/Josiah/1976)	2	466	0.00429185	-0.903029	0.366511	-4.34628	-4.19226	AKT3	FALSE
AKT3	Louping ill virus	18	421	0.0427553	2.31181	0.0207882	-3.69608	-4.14741	AKT3	TRUE
AKT3	Lymphocytic choriomeningitis virus (strain Armstrong)	9	467	0.0192719	-2.62248	0.00872914	-4.50118	-4.00849	AKT3	FALSE
AKT3	Machupo virus	6	458	0.0131004	-0.976938	0.3286	-4.41942	-4.24501	AKT3	FALSE
AKT3	Mayaro virus (strain Brazil)	20	520	0.0384615	-0.405339	0.685228	-4.30451	-4.23344	AKT3	FALSE
AKT3	Measles virus (strain Ichinose-B95a)	12	734	0.0163488	0.211818	0.832249	-4.34615	-4.37627	AKT3	FALSE
AKT3	Merkel cell polyomavirus	6	217	0.0276498	-0.234402	0.814673	-4.42707	-4.36688	AKT3	FALSE
AKT3	Mokola virus	9	533	0.0168856	-0.984316	0.32496	-4.43833	-4.27298	AKT3	FALSE
AKT3	Molluscum contagiosum virus subtype 1	311	6610	0.0470499	7.29499	2.98674e-13	-3.78778	-4.15986	AKT3	TRUE
AKT3	Monkeypox virus (strain Zaire-96-I-16)	135	7807	0.0172922	-12.7596	2.7569e-37	-4.69895	-4.12721	AKT3	FALSE
AKT3	Mumps virus (strain Miyahara vaccine)	16	748	0.0213904	-2.80572	0.00502046	-4.50833	-4.10145	AKT3	FALSE
AKT3	Murray valley encephalitis virus (strain MVE-1-51)	11	442	0.0248869	-1.2308	0.218399	-4.24063	-4.00708	AKT3	FALSE
AKT3	Nipah virus	11	860	0.0127907	-3.04364	0.00233731	-4.56806	-4.16833	AKT3	FALSE
AKT3	Norwalk virus (strain GI/Human/United States/Norwalk/1968)	3	347	0.00864553	-0.983332	0.325444	-4.4378	-4.2357	AKT3	FALSE
AKT3	O'nyong-nyong virus (strain Gulu)	16	533	0.0300188	1.02621	0.304792	-4.22839	-4.39901	AKT3	FALSE
AKT3	Orf virus (strain Goat/Texas/SA00/2000)	206	5193	0.0396688	2.38141	0.0172466	-4.06983	-4.20806	AKT3	TRUE
AKT3	Parainfluenza virus 5 (strain W3)	15	753	0.0199203	-3.85645	0.000115046	-4.68744	-4.13578	AKT3	FALSE
AKT3	Pichinde mammarenavirus	12	434	0.0276498	-0.743756	0.457024	-4.31408	-4.17536	AKT3	FALSE
AKT3	Poliovirus type 1 (strain Mahoney)	0	335	0	-2.55674	0.0105658	-4.83114	-4.33373	AKT3	FALSE
AKT3	Punta toro phlebovirus	10	585	0.017094	-1.70564	0.0880744	-4.47736	-4.20831	AKT3	FALSE
AKT3	Rabies virus (strain Pasteur vaccins / PV)	11	534	0.0205993	-0.407107	0.683929	-4.32135	-4.2524	AKT3	FALSE
AKT3	Rift valley fever virus (strain ZH-548 M12)	7	523	0.0133843	-1.81737	0.0691611	-4.30416	-4.0022	AKT3	FALSE
AKT3	Rosavirus A2 (isolate Human/Gambia/GA7403/2008)	6	374	0.0160428	-0.470853	0.637746	-4.36608	-4.2808	AKT3	FALSE
AKT3	Ross river virus (strain NB5092)	16	496	0.0322581	-0.994049	0.320199	-4.32267	-4.14559	AKT3	FALSE
AKT3	Rotavirus A (isolate RVA/Monkey/South Africa/SA11-H96/1958/G3P5B[2])	6	829	0.00723764	-5.58178	2.38072e-08	-4.81936	-4.08162	AKT3	FALSE
AKT3	Rotavirus C (isolate RVC/Human/United Kingdom/Bristol/1989)	11	828	0.013285	-3.80587	0.000141309	-4.69955	-4.20254	AKT3	FALSE
AKT3	Rotavirus X (strain RVX/Human/China/NADRV-J19/1997/GXP[X])	15	808	0.0185644	-3.47586	0.000509214	-4.71627	-4.23208	AKT3	FALSE
AKT3	Rubella virus (strain Therien)	21	323	0.0650155	2.97774	0.00290385	-3.43376	-4.12505	AKT3	TRUE
AKT3	Sagiyama virus	19	496	0.0383065	-1.31793	0.187527	-4.28293	-4.03485	AKT3	FALSE
AKT3	Saint Louis encephalitis virus	11	422	0.0260664	-0.138413	0.889914	-4.10761	-4.0807	AKT3	FALSE
AKT3	Salivirus A (isolate Human/Nigeria/NG-J1/2007)	5	415	0.0120482	-1.91287	0.0557648	-4.69339	-4.35496	AKT3	FALSE
AKT3	Sapovirus (strain GII/Human/Japan/Sakai C12/2001)	1	441	0.00226757	-4.93631	7.96141e-07	-4.65139	-3.74843	AKT3	FALSE
AKT3	Semliki forest virus	21	497	0.0422535	-0.244756	0.806645	-4.17027	-4.12554	AKT3	FALSE
AKT3	Seoul virus (strain 80-39)	10	484	0.0206612	-2.0094	0.0444951	-4.6266	-4.27292	AKT3	FALSE
AKT3	Severe acute respiratory syndrome coronavirus 2	23	2052	0.0112086	-6.51069	7.48043e-11	-4.64309	-4.09317	AKT3	FALSE
AKT3	Severe acute respiratory syndrome coronavirus	25	2005	0.0124688	-5.43877	5.3649e-08	-4.62155	-4.16209	AKT3	FALSE
AKT3	Simian foamy virus (isolate chimpanzee)	18	458	0.0393013	-1.15392	0.248535	-4.31455	-4.10455	AKT3	FALSE
AKT3	Sindbis virus	20	649	0.0308166	-0.798488	0.424587	-4.40856	-4.28521	AKT3	FALSE
AKT3	Southampton virus (strain GI/Human/United Kingdom/Southampton/1991)	4	346	0.0115607	-0.850316	0.39515	-4.36959	-4.19408	AKT3	FALSE
AKT3	Thogotovirus dhoriense	8	459	0.0174292	-2.03667	0.0416828	-4.46423	-4.08809	AKT3	FALSE
AKT3	Tick-borne powassan virus (strain LB)	13	407	0.031941	1.5369	0.124319	-3.88492	-4.19209	AKT3	FALSE
AKT3	Torque teno virus (strain VT416)	10	192	0.0520833	-0.244542	0.806811	-4.11971	-4.04922	AKT3	FALSE
AKT3	Toscana virus	5	370	0.0135135	-2.35679	0.0184336	-4.59001	-4.09981	AKT3	FALSE
AKT3	Vaccinia virus (strain Western Reserve)	133	7850	0.0169427	-11.6604	2.03078e-31	-4.69757	-4.18115	AKT3	FALSE
AKT3	Varicella-zoster virus (strain Dumas)	125	5281	0.0236698	-5.35969	8.33628e-08	-4.42316	-4.13266	AKT3	FALSE
AKT3	Variola virus (isolate Human/India/Ind3/1967)	137	7589	0.0180524	-9.43265	3.99862e-21	-4.65042	-4.22295	AKT3	FALSE
AKT3	Venezuelan equine encephalitis virus (strain P676)	18	511	0.035225	-0.970854	0.331621	-4.28283	-4.10262	AKT3	FALSE
AKT3	Vesicular stomatitis Indiana virus (strain San Juan)	13	514	0.0252918	0.416234	0.677239	-4.17914	-4.25325	AKT3	FALSE
AKT3	West Nile virus	13	445	0.0292135	-0.319466	0.749373	-4.13501	-4.07384	AKT3	FALSE
AKT3	Western equine encephalitis virus	19	507	0.0374753	0.505578	0.613153	-4.22403	-4.31275	AKT3	FALSE
AKT3	WU polyomavirus	10	208	0.0480769	-1.27006	0.204064	-4.33415	-3.95581	AKT3	FALSE
AKT3	Yaba monkey tumor virus (strain VR587)	85	5699	0.0149149	-9.42823	4.17061e-21	-4.6773	-4.18862	AKT3	FALSE
AKT3	Yellow fever virus (strain 17D vaccine)	13	413	0.031477	0.777005	0.437156	-4.02749	-4.18495	AKT3	FALSE
AKT3	Zaire ebolavirus (strain Mayinga-76)	18	839	0.0214541	-1.9708	0.0487464	-4.18777	-3.90801	AKT3	FALSE
AKT3	Zika virus	15	425	0.0352941	-0.999449	0.317577	-4.10729	-3.90976	AKT3	FALSE
ALK	Adeno-associated virus 2 (isolate Srivastava/1982)	0	85	0	2.37048	0.0177649	-1.04222	-1.68766	ALK	FALSE
ALK	Aichi virus (strain Human/A846/88/1989)	4	84	0.047619	0.603678	0.546058	-0.974975	-1.1473	ALK	FALSE
ALK	Australian bat lyssavirus (isolate Bat/AUS/1996)	9	129	0.0697674	1.43596	0.151013	-0.79837	-1.11071	ALK	FALSE
ALK	Banna virus (strain Indonesia/JKT-6423/1980)	4	253	0.0158103	0.109538	0.912776	-1.21189	-1.22936	ALK	FALSE
ALK	Barmah forest virus	1	130	0.00769231	-1.58881	0.112104	-1.49596	-1.14622	ALK	FALSE
ALK	BK polyomavirus	0	61	0	-0.737663	0.460719	-1.30092	-1.04879	ALK	FALSE
ALK	Bunyamwera virus	11	160	0.06875	0.626333	0.531097	-0.994521	-1.12171	ALK	FALSE
ALK	Bunyavirus La Crosse (isolate Human/United States/L78/1978)	14	184	0.076087	1.22646	0.220027	-0.926307	-1.16338	ALK	FALSE
ALK	Bunyavirus snowshoe hare	12	179	0.0670391	1.60863	0.107697	-0.984196	-1.29499	ALK	FALSE
ALK	Cercopithecine alphaherpesvirus 2	38	899	0.0422692	2.2238	0.0261619	-1.04771	-1.24566	ALK	TRUE
ALK	Chandipura virus	4	116	0.0344828	1.31186	0.189566	-1.18571	-1.51378	ALK	FALSE
ALK	Chikungunya virus (strain S27-African prototype)	0	162	0	-1.34747	0.177827	-1.48348	-1.23322	ALK	FALSE
ALK	Cosavirus A (isolate Human/Pakistan/0553/-)	2	75	0.0266667	-0.25123	0.801636	-1.46031	-1.38318	ALK	FALSE
ALK	Cowpox virus (strain Brighton Red)	16	400	0.04	0.870782	0.383873	-1.21541	-1.3294	ALK	FALSE
ALK	Coxsackievirus A16 (strain G-10)	4	87	0.045977	0.257029	0.797156	-1.38452	-1.45627	ALK	FALSE
ALK	Crimean-Congo hemorrhagic fever virus (strain Nigeria/IbAr10200/1970)	5	159	0.0314465	-0.917781	0.358733	-1.09004	-0.910219	ALK	FALSE
ALK	Dengue virus type 1 (strain Nauru/West Pac/1974)	2	72	0.0277778	-0.984745	0.324749	-1.38966	-1.0987	ALK	FALSE
ALK	Dugbe virus (isolate ArD44313)	7	156	0.0448718	1.57956	0.114207	-0.972109	-1.29372	ALK	FALSE
ALK	Duvenhage virus	4	123	0.0325203	1.32429	0.185408	-0.939548	-1.25737	ALK	FALSE
ALK	Eastern chimpanzee simian foamy virus	7	141	0.0496454	1.07842	0.280845	-0.924367	-1.16197	ALK	FALSE
ALK	Eastern equine encephalitis virus	1	138	0.00724638	-3.12613	0.00177124	-1.49766	-0.830644	ALK	FALSE
ALK	Encephalomyocarditis virus (strain Rueckert)	4	80	0.05	-0.628761	0.529505	-1.30726	-1.12084	ALK	FALSE
ALK	Epstein-Barr virus (strain B95-8)	52	1143	0.0454943	3.07203	0.00212609	-1.00229	-1.23322	ALK	TRUE
ALK	European bat lyssavirus 1 (strain Bat/Germany/RV9/1968)	6	130	0.0461538	0.869725	0.384451	-0.908068	-1.10892	ALK	FALSE
ALK	GB virus C	0	81	0	-0.222512	0.823915	-1.3527	-1.29019	ALK	FALSE
ALK	Hantaan virus (strain 76-118)	3	139	0.0215827	0.252135	0.800936	-1.25358	-1.30877	ALK	FALSE
ALK	Hendra virus (isolate Horse/Autralia/Hendra/1994)	8	199	0.040201	-0.0340037	0.972874	-1.31213	-1.30575	ALK	FALSE
ALK	Hepatitis B virus genotype C subtype ayr (isolate Human/Japan/Okamoto/-)	2	49	0.0408163	0.223308	0.823296	-1.10143	-1.17681	ALK	FALSE
ALK	Hepatitis C virus genotype 1a (isolate H77)	4	99	0.040404	0.952096	0.341048	-1.02317	-1.26851	ALK	FALSE
ALK	Hepatitis E virus genotype 1 (isolate Human/China/HeBei/1987)	2	73	0.0273973	0.327673	0.743159	-1.23898	-1.34043	ALK	FALSE
ALK	Horsepox virus	137	3358	0.0407981	3.26602	0.00109069	-1.07739	-1.22495	ALK	TRUE
ALK	Human adenovirus C serotype 2	17	391	0.0434783	4.06099	4.88657e-05	-0.94673	-1.46468	ALK	TRUE
ALK	Human astrovirus-1	4	118	0.0338983	0.357339	0.720838	-1.56688	-1.65523	ALK	FALSE
ALK	Human betaherpesvirus 7	71	1549	0.045836	3.79932	0.000145094	-0.973923	-1.22386	ALK	TRUE
ALK	Human coronavirus 229E	17	570	0.0298246	1.24794	0.212051	-1.17542	-1.30768	ALK	FALSE
ALK	Human cytomegalovirus (strain Merlin)	85	2092	0.040631	2.70421	0.00684668	-1.05807	-1.21428	ALK	TRUE
ALK	Human enterovirus 70 (strain J670/71)	2	93	0.0215054	-0.393947	0.69362	-1.38171	-1.27346	ALK	FALSE
ALK	Human hepatitis A virus genotype IB (isolate HM175)	3	78	0.0384615	-0.0618678	0.950668	-0.981362	-0.963095	ALK	FALSE
ALK	Human herpesvirus 1 (strain 17)	38	975	0.0389744	2.36344	0.0181064	-1.03894	-1.23461	ALK	TRUE
ALK	Human herpesvirus 2 (strain HG52)	31	971	0.0319258	2.49465	0.0126083	-1.01116	-1.21223	ALK	TRUE
ALK	Human herpesvirus 6A (strain Uganda-1102)	77	1595	0.0482759	4.82581	1.39434e-06	-0.987601	-1.29979	ALK	TRUE
ALK	Human herpesvirus 8 type P (isolate GK18)	33	1143	0.0288714	2.9333	0.00335381	-0.980934	-1.20254	ALK	TRUE
ALK	Human immunodeficiency virus type 1 group M subtype B (isolate HXB2)	2	91	0.021978	-0.873005	0.38266	-1.27484	-1.05281	ALK	FALSE
ALK	Human lung-associated vientovirus LT	4	53	0.0754717	0.973912	0.3301	-1.12386	-1.49424	ALK	FALSE
ALK	Human metapneumovirus (strain CAN97-83)	9	133	0.0676692	1.00577	0.314525	-1.07253	-1.29926	ALK	FALSE
ALK	Human papillomavirus type 1	3	44	0.0681818	3.12082	0.00180346	-0.64505	-1.8349	ALK	FALSE
ALK	Human papillomavirus type 16	2	81	0.0246914	1.59065	0.111687	-0.972919	-1.4031	ALK	FALSE
ALK	Human papillomavirus type 2a	2	84	0.0238095	0.103853	0.917286	-1.16572	-1.19516	ALK	FALSE
ALK	Human parainfluenza virus 1 strain Washington/1964	14	188	0.0744681	0.0962322	0.923336	-1.23599	-1.25553	ALK	FALSE
ALK	Human parechovirus 2 (strain Williamson)	6	88	0.0681818	-0.994129	0.32016	-1.36227	-1.09195	ALK	FALSE
ALK	Human parvovirus B19 (strain HV)	1	70	0.0142857	0.493026	0.621994	-1.21303	-1.362	ALK	FALSE
ALK	Human respiratory syncytial virus B (strain B1)	6	183	0.0327869	0.146106	0.883838	-1.22946	-1.25732	ALK	FALSE
ALK	Human rhinovirus A serotype 89 (strain 41467-Gallo)	2	88	0.0227273	-1.02379	0.305936	-1.44383	-1.1417	ALK	FALSE
ALK	Human T-cell leukemia virus 1 (isolate Caribbea HS-35 subtype A)	2	101	0.019802	0.721751	0.470448	-1.08756	-1.27051	ALK	FALSE
ALK	Influenza A virus (strain A/Puerto Rico/8/1934 H1N1)	19	380	0.05	-0.901014	0.367581	-1.31402	-1.18719	ALK	FALSE
ALK	Influenza B virus (strain B/Lee/1940)	10	284	0.0352113	-0.151292	0.879745	-1.17184	-1.14625	ALK	FALSE
ALK	Influenza C virus (strain C/Ann Arbor/1/1950)	7	107	0.0654206	1.2009	0.229789	-1.09346	-1.39649	ALK	FALSE
ALK	Isfahan virus	4	123	0.0325203	-0.292331	0.770033	-1.18922	-1.12182	ALK	FALSE
ALK	Japanese encephalitis virus (strain Jaoars982)	1	115	0.00869565	-3.04109	0.00235726	-1.7975	-1.10354	ALK	FALSE
ALK	JC polyomavirus	0	54	0	-1.29055	0.196861	-1.35142	-0.916222	ALK	FALSE
ALK	Junin mammarenavirus	3	96	0.03125	0.751225	0.452517	-1.31143	-1.5135	ALK	FALSE
ALK	KI polyomavirus (isolate Stockholm 60)	1	63	0.015873	-0.536695	0.591479	-1.36417	-1.18021	ALK	FALSE
ALK	Lagos bat virus	5	120	0.0416667	0.811203	0.417249	-1.07486	-1.26633	ALK	FALSE
ALK	Lake Victoria marburgvirus (strain Musoke-80)	2	154	0.012987	-2.26747	0.0233615	-1.55751	-1.09231	ALK	FALSE
ALK	Langat virus	1	70	0.0142857	0.272916	0.784918	-1.3293	-1.40662	ALK	FALSE
ALK	Lassa virus (strain Mouse/Sierra Leone/Josiah/1976)	5	121	0.0413223	0.484584	0.627972	-1.04472	-1.16414	ALK	FALSE
ALK	Louping ill virus	1	71	0.0140845	1.11937	0.262983	-1.17479	-1.51345	ALK	FALSE
ALK	Lymphocytic choriomeningitis virus (strain Armstrong)	4	91	0.043956	2.20477	0.0274701	-0.87956	-1.47468	ALK	FALSE
ALK	Machupo virus	3	91	0.032967	0.309735	0.756762	-1.24107	-1.32999	ALK	FALSE
ALK	Mayaro virus (strain Brazil)	2	135	0.0148148	-1.09133	0.275129	-1.34758	-1.11564	ALK	FALSE
ALK	Measles virus (strain Ichinose-B95a)	5	167	0.0299401	0.354177	0.723206	-1.2409	-1.31218	ALK	FALSE
ALK	Merkel cell polyomavirus	1	33	0.030303	0.517446	0.604845	-1.13064	-1.36321	ALK	FALSE
ALK	Mokola virus	4	121	0.0330579	1.05776	0.290165	-1.08069	-1.34277	ALK	FALSE
ALK	Molluscum contagiosum virus subtype 1	83	1820	0.0456044	6.10772	1.01063e-09	-0.894077	-1.25972	ALK	TRUE
ALK	Monkeypox virus (strain Zaire-96-I-16)	124	2999	0.0413471	4.32218	1.54492e-05	-1.09319	-1.30051	ALK	TRUE
ALK	Mumps virus (strain Miyahara vaccine)	9	175	0.0514286	0.697163	0.485701	-1.009	-1.14263	ALK	FALSE
ALK	Murray valley encephalitis virus (strain MVE-1-51)	1	89	0.011236	-1.29777	0.194365	-1.71187	-1.36656	ALK	FALSE
ALK	Nipah virus	7	202	0.0346535	0.684209	0.493843	-1.29724	-1.41912	ALK	FALSE
ALK	Norwalk virus (strain GI/Human/United States/Norwalk/1968)	2	63	0.031746	-0.689789	0.490327	-1.6148	-1.36106	ALK	FALSE
ALK	O'nyong-nyong virus (strain Gulu)	2	139	0.0143885	-0.799722	0.423872	-1.45284	-1.28757	ALK	FALSE
ALK	Orf virus (strain Goat/Texas/SA00/2000)	60	1218	0.0492611	3.80744	0.000140411	-0.931229	-1.21915	ALK	TRUE
ALK	Parainfluenza virus 5 (strain W3)	10	160	0.0625	-0.392538	0.69466	-0.942689	-0.860141	ALK	FALSE
ALK	Pichinde mammarenavirus	3	104	0.0288462	-0.425033	0.670813	-1.12529	-1.01957	ALK	FALSE
ALK	Poliovirus type 1 (strain Mahoney)	3	101	0.029703	-1.7736	0.0761302	-1.55732	-1.12257	ALK	FALSE
ALK	Punta toro phlebovirus	3	113	0.0265487	1.15778	0.246952	-1.27486	-1.55414	ALK	FALSE
ALK	Rabies virus (strain Pasteur vaccins / PV)	4	130	0.0307692	0.851513	0.394485	-0.868705	-1.06466	ALK	FALSE
ALK	Rift valley fever virus (strain ZH-548 M12)	6	108	0.0555556	0.820172	0.412118	-1.15837	-1.37373	ALK	FALSE
ALK	Rosavirus A2 (isolate Human/Gambia/GA7403/2008)	4	86	0.0465116	0.0335014	0.973275	-1.21564	-1.22528	ALK	FALSE
ALK	Ross river virus (strain NB5092)	2	130	0.0153846	0.344278	0.730637	-1.44922	-1.52576	ALK	FALSE
ALK	Rotavirus A (isolate RVA/Monkey/South Africa/SA11-H96/1958/G3P5B[2])	10	292	0.0342466	0.00801451	0.993605	-0.927138	-0.928421	ALK	FALSE
ALK	Rotavirus C (isolate RVC/Human/United Kingdom/Bristol/1989)	9	296	0.0304054	1.20032	0.230015	-1.16199	-1.33764	ALK	FALSE
ALK	Rotavirus X (strain RVX/Human/China/NADRV-J19/1997/GXP[X])	6	225	0.0266667	0.646285	0.518095	-1.18833	-1.29733	ALK	FALSE
ALK	Rubella virus (strain Therien)	1	80	0.0125	-0.305865	0.759708	-1.13856	-1.05967	ALK	FALSE
ALK	Sagiyama virus	1	134	0.00746269	-0.854025	0.393091	-1.41998	-1.24285	ALK	FALSE
ALK	Saint Louis encephalitis virus	2	88	0.0227273	0.427781	0.668811	-1.25489	-1.37124	ALK	FALSE
ALK	Salivirus A (isolate Human/Nigeria/NG-J1/2007)	1	81	0.0123457	1.98256	0.0474167	-1.1355	-1.67675	ALK	FALSE
ALK	Sapovirus (strain GII/Human/Japan/Sakai C12/2001)	0	77	0	-2.00053	0.0454435	-1.41821	-0.886845	ALK	FALSE
ALK	Semliki forest virus	4	133	0.0300752	-0.653462	0.513459	-1.40069	-1.24257	ALK	FALSE
ALK	Seoul virus (strain 80-39)	4	134	0.0298507	0.0885842	0.929412	-1.3167	-1.33616	ALK	FALSE
ALK	Severe acute respiratory syndrome coronavirus 2	28	649	0.0431433	2.55408	0.0106469	-1.11895	-1.37265	ALK	TRUE
ALK	Severe acute respiratory syndrome coronavirus	20	621	0.0322061	0.494664	0.620838	-1.173	-1.22386	ALK	FALSE
ALK	Simian foamy virus (isolate chimpanzee)	7	149	0.0469799	0.57373	0.566151	-1.12282	-1.25041	ALK	FALSE
ALK	Sindbis virus	0	154	0	-0.597963	0.549865	-1.43419	-1.32398	ALK	FALSE
ALK	Southampton virus (strain GI/Human/United Kingdom/Southampton/1991)	2	65	0.0307692	-0.540903	0.588574	-1.38824	-1.21366	ALK	FALSE
ALK	Thogotovirus dhoriense	2	130	0.0153846	-0.545985	0.585076	-1.54626	-1.41031	ALK	FALSE
ALK	Tick-borne powassan virus (strain LB)	1	76	0.0131579	1.06672	0.286098	-1.13349	-1.46929	ALK	FALSE
ALK	Torque teno virus (strain VT416)	2	52	0.0384615	-0.302623	0.762177	-1.20451	-1.09586	ALK	FALSE
ALK	Toscana virus	4	86	0.0465116	0.537787	0.590724	-1.27456	-1.41786	ALK	FALSE
ALK	Vaccinia virus (strain Western Reserve)	127	2947	0.0430947	2.37207	0.017689	-1.09363	-1.2088	ALK	TRUE
ALK	Varicella-zoster virus (strain Dumas)	53	1232	0.0430195	3.33119	0.000864755	-1.03214	-1.27961	ALK	TRUE
ALK	Variola virus (isolate Human/India/Ind3/1967)	127	2882	0.0440666	3.07158	0.00212929	-1.05243	-1.20391	ALK	TRUE
ALK	Venezuelan equine encephalitis virus (strain P676)	1	136	0.00735294	-0.230269	0.817883	-1.53854	-1.48923	ALK	FALSE
ALK	Vesicular stomatitis Indiana virus (strain San Juan)	1	135	0.00740741	0.423705	0.671781	-1.17968	-1.27442	ALK	FALSE
ALK	West Nile virus	1	86	0.0116279	-0.123703	0.90155	-1.66152	-1.62783	ALK	FALSE
ALK	Western equine encephalitis virus	1	130	0.00769231	0.338981	0.734624	-1.37853	-1.45947	ALK	FALSE
ALK	WU polyomavirus	1	60	0.0166667	1.61783	0.105699	-1.13662	-1.62051	ALK	FALSE
ALK	Yaba monkey tumor virus (strain VR587)	90	2132	0.0422139	4.03007	5.57603e-05	-1.01107	-1.23564	ALK	TRUE
ALK	Yellow fever virus (strain 17D vaccine)	1	79	0.0126582	-0.364258	0.715666	-1.46034	-1.3499	ALK	FALSE
ALK	Zaire ebolavirus (strain Mayinga-76)	6	165	0.0363636	-0.149978	0.880782	-1.27686	-1.24714	ALK	FALSE
ALK	Zika virus	1	87	0.0114943	-0.581247	0.561074	-1.58149	-1.40642	ALK	FALSE
ALK2	Adeno-associated virus 2 (isolate Srivastava/1982)	3	406	0.00738916	-0.430189	0.667058	-1.68383	-1.6362	ACVR1	FALSE
ALK2	Aichi virus (strain Human/A846/88/1989)	2	401	0.00498753	-3.32037	0.000898981	-1.99992	-1.64521	ACVR1	FALSE
ALK2	Australian bat lyssavirus (isolate Bat/AUS/1996)	18	549	0.0327869	-1.67849	0.0932506	-1.69838	-1.53461	ACVR1	FALSE
ALK2	Banna virus (strain Indonesia/JKT-6423/1980)	22	780	0.0282051	-0.181646	0.855861	-1.58865	-1.57379	ACVR1	FALSE
ALK2	Barmah forest virus	12	514	0.0233463	-1.35515	0.17537	-1.71219	-1.57969	ACVR1	FALSE
ALK2	BK polyomavirus	20	246	0.0813008	1.3494	0.177209	-1.37521	-1.605	ACVR1	FALSE
ALK2	Bunyamwera virus	11	553	0.0198915	-0.691628	0.489171	-1.55109	-1.48317	ACVR1	FALSE
ALK2	Bunyavirus La Crosse (isolate Human/United States/L78/1978)	16	537	0.0297952	-0.890297	0.373307	-1.59792	-1.50864	ACVR1	FALSE
ALK2	Bunyavirus snowshoe hare	17	541	0.0314233	0.284213	0.776247	-1.58455	-1.6124	ACVR1	FALSE
ALK2	Cercopithecine alphaherpesvirus 2	108	3724	0.0290011	-2.8764	0.00402244	-1.74638	-1.63584	ACVR1	FALSE
ALK2	Chandipura virus	15	528	0.0284091	-0.340147	0.733746	-1.55264	-1.51717	ACVR1	FALSE
ALK2	Chikungunya virus (strain S27-African prototype)	19	605	0.031405	-1.11448	0.265074	-1.58776	-1.4803	ACVR1	FALSE
ALK2	Cosavirus A (isolate Human/Pakistan/0553/-)	9	316	0.028481	0.0590433	0.952918	-1.73729	-1.74435	ACVR1	FALSE
ALK2	Cowpox virus (strain Brighton Red)	22	1006	0.0218688	-0.25858	0.795959	-1.55566	-1.53733	ACVR1	FALSE
ALK2	Coxsackievirus A16 (strain G-10)	5	308	0.0162338	0.386452	0.699162	-1.65489	-1.70279	ACVR1	FALSE
ALK2	Crimean-Congo hemorrhagic fever virus (strain Nigeria/IbAr10200/1970)	28	1009	0.0277502	0.504105	0.614188	-1.47286	-1.50983	ACVR1	FALSE
ALK2	Dengue virus type 1 (strain Nauru/West Pac/1974)	8	462	0.017316	0.125899	0.899812	-1.64191	-1.65455	ACVR1	FALSE
ALK2	Dugbe virus (isolate ArD44313)	34	924	0.0367965	0.182003	0.85558	-1.48557	-1.50046	ACVR1	FALSE
ALK2	Duvenhage virus	15	553	0.0271248	-0.969563	0.332265	-1.65869	-1.56354	ACVR1	FALSE
ALK2	Eastern chimpanzee simian foamy virus	15	449	0.0334076	-2.05247	0.0401241	-1.7406	-1.51528	ACVR1	FALSE
ALK2	Eastern equine encephalitis virus	17	508	0.0334646	-1.30662	0.191341	-1.69161	-1.55389	ACVR1	FALSE
ALK2	Encephalomyocarditis virus (strain Rueckert)	6	359	0.0167131	-3.0827	0.00205128	-1.80576	-1.43324	ACVR1	FALSE
ALK2	Epstein-Barr virus (strain B95-8)	173	5734	0.0301709	-7.75883	8.5715e-15	-1.78245	-1.54343	ACVR1	FALSE
ALK2	European bat lyssavirus 1 (strain Bat/Germany/RV9/1968)	15	539	0.0278293	-1.80599	0.0709196	-1.64582	-1.46209	ACVR1	FALSE
ALK2	GB virus C	14	389	0.0359897	-0.666513	0.505083	-1.59259	-1.51151	ACVR1	FALSE
ALK2	Hantaan virus (strain 76-118)	16	515	0.031068	-1.05843	0.289859	-1.55908	-1.44722	ACVR1	FALSE
ALK2	Hendra virus (isolate Horse/Autralia/Hendra/1994)	29	854	0.0339578	0.725403	0.468205	-1.49453	-1.55473	ACVR1	FALSE
ALK2	Hepatitis B virus genotype C subtype ayr (isolate Human/Japan/Okamoto/-)	2	293	0.00682594	-4.1694	3.05408e-05	-2.24357	-1.73084	ACVR1	FALSE
ALK2	Hepatitis C virus genotype 1a (isolate H77)	7	458	0.0152838	-2.68645	0.00722167	-1.79082	-1.50195	ACVR1	FALSE
ALK2	Hepatitis delta virus genotype I (isolate D380)	2	33	0.0606061	-2.55491	0.0106216	-1.7159	-0.517036	ACVR1	FALSE
ALK2	Hepatitis E virus genotype 1 (isolate Human/China/HeBei/1987)	8	348	0.0229885	-3.02755	0.00246543	-1.78649	-1.40121	ACVR1	FALSE
ALK2	Horsepox virus	239	8608	0.0277649	-0.511544	0.60897	-1.59335	-1.58054	ACVR1	FALSE
ALK2	Human adenovirus C serotype 2	64	1854	0.03452	-2.5153	0.0118931	-1.67997	-1.53801	ACVR1	FALSE
ALK2	Human astrovirus-1	18	429	0.041958	-1.89824	0.0576641	-1.67978	-1.46106	ACVR1	FALSE
ALK2	Human betaherpesvirus 7	161	5666	0.0284151	-0.258031	0.796383	-1.60083	-1.59286	ACVR1	FALSE
ALK2	Human coronavirus 229E	23	1685	0.0136499	-4.32627	1.51652e-05	-1.72485	-1.49218	ACVR1	FALSE
ALK2	Human cytomegalovirus (strain Merlin)	281	9162	0.0306702	-2.81995	0.00480314	-1.65316	-1.58497	ACVR1	FALSE
ALK2	Human enterovirus 70 (strain J670/71)	9	302	0.0298013	0.278304	0.780779	-1.68491	-1.7206	ACVR1	FALSE
ALK2	Human hepatitis A virus genotype IB (isolate HM175)	7	303	0.0231023	0.683389	0.494361	-1.56599	-1.65607	ACVR1	FALSE
ALK2	Human herpesvirus 1 (strain 17)	93	4662	0.0199485	-6.59484	4.25709e-11	-1.79731	-1.57784	ACVR1	FALSE
ALK2	Human herpesvirus 2 (strain HG52)	112	4675	0.0239572	-6.33886	2.31472e-10	-1.79978	-1.5862	ACVR1	FALSE
ALK2	Human herpesvirus 6A (strain Uganda-1102)	221	6640	0.0332831	-0.720607	0.471151	-1.61177	-1.59109	ACVR1	FALSE
ALK2	Human herpesvirus 8 type P (isolate GK18)	153	5447	0.0280889	-4.01803	5.86865e-05	-1.71731	-1.59408	ACVR1	FALSE
ALK2	Human immunodeficiency virus type 1 group M subtype B (isolate HXB2)	14	409	0.0342298	-1.65302	0.0983268	-1.54357	-1.35099	ACVR1	FALSE
ALK2	Human lung-associated vientovirus LT	4	132	0.030303	-0.508872	0.610842	-1.6723	-1.56896	ACVR1	FALSE
ALK2	Human metapneumovirus (strain CAN97-83)	15	646	0.0232198	-1.65478	0.0979689	-1.69352	-1.53781	ACVR1	FALSE
ALK2	Human papillomavirus type 1	7	202	0.0346535	0.449396	0.653146	-1.62772	-1.70212	ACVR1	FALSE
ALK2	Human papillomavirus type 16	9	313	0.028754	-2.27697	0.0227882	-1.69878	-1.39472	ACVR1	FALSE
ALK2	Human papillomavirus type 2a	19	371	0.0512129	-0.223865	0.822862	-1.53524	-1.50586	ACVR1	FALSE
ALK2	Human parainfluenza virus 1 strain Washington/1964	30	857	0.0350058	-0.139774	0.888838	-1.57059	-1.55913	ACVR1	FALSE
ALK2	Human parechovirus 2 (strain Williamson)	10	329	0.0303951	-1.34734	0.177872	-1.66308	-1.49113	ACVR1	FALSE
ALK2	Human parvovirus B19 (strain HV)	3	259	0.011583	0.712417	0.476206	-1.57299	-1.66742	ACVR1	FALSE
ALK2	Human respiratory syncytial virus B (strain B1)	16	737	0.0217096	-2.73876	0.00616707	-1.76329	-1.53341	ACVR1	FALSE
ALK2	Human rhinovirus A serotype 89 (strain 41467-Gallo)	8	332	0.0240964	-0.955963	0.339091	-1.76461	-1.65226	ACVR1	FALSE
ALK2	Human T-cell leukemia virus 1 (isolate Caribbea HS-35 subtype A)	9	593	0.0151771	-4.88545	1.03191e-06	-2.06967	-1.60929	ACVR1	FALSE
ALK2	Influenza A virus (strain A/Puerto Rico/8/1934 H1N1)	66	1729	0.0381724	2.33834	0.0193697	-1.50771	-1.64226	ACVR1	TRUE
ALK2	Influenza B virus (strain B/Lee/1940)	28	1307	0.0214231	-2.24701	0.0246395	-1.749	-1.60685	ACVR1	FALSE
ALK2	Influenza C virus (strain C/Ann Arbor/1/1950)	11	532	0.0206767	-2.94287	0.00325189	-1.66435	-1.3583	ACVR1	FALSE
ALK2	Isfahan virus	10	541	0.0184843	-1.17117	0.24153	-1.67977	-1.56326	ACVR1	FALSE
ALK2	Japanese encephalitis virus (strain Jaoars982)	20	612	0.0326797	-1.34101	0.179916	-1.61741	-1.48719	ACVR1	FALSE
ALK2	JC polyomavirus	13	201	0.0646766	1.07205	0.283699	-1.33884	-1.52817	ACVR1	FALSE
ALK2	Junin mammarenavirus	11	447	0.0246085	-0.237709	0.812107	-1.59326	-1.5668	ACVR1	FALSE
ALK2	KI polyomavirus (isolate Stockholm 60)	7	212	0.0330189	-0.3014	0.76311	-1.7191	-1.66998	ACVR1	FALSE
ALK2	Lagos bat virus	20	538	0.0371747	-0.515171	0.606433	-1.67524	-1.62141	ACVR1	FALSE
ALK2	Lake Victoria marburgvirus (strain Musoke-80)	24	749	0.0320427	-1.98296	0.0473719	-1.61728	-1.44189	ACVR1	FALSE
ALK2	Langat virus	14	418	0.0334928	-0.148601	0.881868	-1.66807	-1.65134	ACVR1	FALSE
ALK2	Lassa virus (strain Mouse/Sierra Leone/Josiah/1976)	11	466	0.0236052	-1.20892	0.226695	-1.66748	-1.53852	ACVR1	FALSE
ALK2	Louping ill virus	12	421	0.0285036	-1.16773	0.242915	-1.61508	-1.4803	ACVR1	FALSE
ALK2	Lymphocytic choriomeningitis virus (strain Armstrong)	14	467	0.0299786	0.956943	0.338596	-1.48264	-1.58772	ACVR1	FALSE
ALK2	Machupo virus	12	458	0.0262009	1.00561	0.314603	-1.59025	-1.69913	ACVR1	FALSE
ALK2	Mayaro virus (strain Brazil)	20	520	0.0384615	-0.0395827	0.968426	-1.53882	-1.53473	ACVR1	FALSE
ALK2	Measles virus (strain Ichinose-B95a)	22	734	0.0299728	-0.217678	0.82768	-1.62555	-1.60728	ACVR1	FALSE
ALK2	Merkel cell polyomavirus	5	217	0.0230415	-0.652517	0.514068	-1.68913	-1.58835	ACVR1	FALSE
ALK2	Mokola virus	25	533	0.0469043	0.28495	0.775683	-1.57239	-1.60014	ACVR1	FALSE
ALK2	Molluscum contagiosum virus subtype 1	208	6610	0.0314675	-2.71508	0.00662595	-1.64585	-1.56793	ACVR1	FALSE
ALK2	Monkeypox virus (strain Zaire-96-I-16)	225	7807	0.0288203	0.680569	0.496144	-1.55647	-1.57456	ACVR1	FALSE
ALK2	Mumps virus (strain Miyahara vaccine)	12	748	0.0160428	-3.15649	0.00159678	-1.82966	-1.57254	ACVR1	FALSE
ALK2	Murray valley encephalitis virus (strain MVE-1-51)	12	442	0.0271493	-0.453509	0.650182	-1.54535	-1.49542	ACVR1	FALSE
ALK2	Nipah virus	35	860	0.0406977	2.15053	0.0315136	-1.45407	-1.62784	ACVR1	TRUE
ALK2	Norwalk virus (strain GI/Human/United States/Norwalk/1968)	8	347	0.0230548	-2.93121	0.00337646	-1.82534	-1.45267	ACVR1	FALSE
ALK2	O'nyong-nyong virus (strain Gulu)	18	533	0.0337711	-0.983049	0.325583	-1.55985	-1.46026	ACVR1	FALSE
ALK2	Orf virus (strain Goat/Texas/SA00/2000)	136	5193	0.0261891	-3.53567	0.00040674	-1.63688	-1.52281	ACVR1	FALSE
ALK2	Parainfluenza virus 5 (strain W3)	15	753	0.0199203	-1.62119	0.104977	-1.66477	-1.5326	ACVR1	FALSE
ALK2	Pichinde mammarenavirus	13	434	0.0299539	0.576381	0.564358	-1.58972	-1.65259	ACVR1	FALSE
ALK2	Poliovirus type 1 (strain Mahoney)	4	335	0.0119403	-0.559446	0.575858	-1.55862	-1.48745	ACVR1	FALSE
ALK2	Punta toro phlebovirus	17	585	0.0290598	0.45217	0.651147	-1.45399	-1.49802	ACVR1	FALSE
ALK2	Rabies virus (strain Pasteur vaccins / PV)	21	534	0.0393258	-0.206296	0.836559	-1.6344	-1.61358	ACVR1	FALSE
ALK2	Rift valley fever virus (strain ZH-548 M12)	18	523	0.0344168	-0.357838	0.720464	-1.51058	-1.47339	ACVR1	FALSE
ALK2	Rosavirus A2 (isolate Human/Gambia/GA7403/2008)	8	374	0.0213904	-2.56673	0.0102661	-1.74554	-1.44226	ACVR1	FALSE
ALK2	Ross river virus (strain NB5092)	18	496	0.0362903	-1.6058	0.108318	-1.56065	-1.38296	ACVR1	FALSE
ALK2	Rotavirus A (isolate RVA/Monkey/South Africa/SA11-H96/1958/G3P5B[2])	12	829	0.0144753	0.653533	0.513412	-1.57312	-1.62398	ACVR1	FALSE
ALK2	Rotavirus C (isolate RVC/Human/United Kingdom/Bristol/1989)	21	828	0.0253623	0.396234	0.691932	-1.61066	-1.64198	ACVR1	FALSE
ALK2	Rotavirus X (strain RVX/Human/China/NADRV-J19/1997/GXP[X])	22	808	0.0272277	0.00737023	0.994119	-1.61026	-1.61087	ACVR1	FALSE
ALK2	Rubella virus (strain Therien)	8	323	0.0247678	1.55406	0.120171	-1.56051	-1.75947	ACVR1	FALSE
ALK2	Sagiyama virus	16	496	0.0322581	0.475344	0.634542	-1.54476	-1.59397	ACVR1	FALSE
ALK2	Saint Louis encephalitis virus	11	422	0.0260664	-0.347392	0.728297	-1.6506	-1.61194	ACVR1	FALSE
ALK2	Salivirus A (isolate Human/Nigeria/NG-J1/2007)	4	415	0.00963855	-5.09814	3.4301e-07	-2.14174	-1.61953	ACVR1	FALSE
ALK2	Sapovirus (strain GII/Human/Japan/Sakai C12/2001)	9	441	0.0204082	-0.618184	0.536454	-1.67136	-1.60762	ACVR1	FALSE
ALK2	Semliki forest virus	10	497	0.0201207	0.113559	0.909588	-1.66702	-1.67875	ACVR1	FALSE
ALK2	Seoul virus (strain 80-39)	18	484	0.0371901	-0.573249	0.566476	-1.53558	-1.47249	ACVR1	FALSE
ALK2	Severe acute respiratory syndrome coronavirus 2	48	2052	0.0233918	0.717145	0.473285	-1.58931	-1.62429	ACVR1	FALSE
ALK2	Severe acute respiratory syndrome coronavirus	62	2005	0.0309227	1.10418	0.269513	-1.54226	-1.59864	ACVR1	FALSE
ALK2	Simian foamy virus (isolate chimpanzee)	16	458	0.0349345	-0.477872	0.632741	-1.65615	-1.60424	ACVR1	FALSE
ALK2	Sindbis virus	18	649	0.027735	-0.0199291	0.9841	-1.55692	-1.55504	ACVR1	FALSE
ALK2	Southampton virus (strain GI/Human/United Kingdom/Southampton/1991)	8	346	0.0231214	-2.37461	0.0175677	-1.8612	-1.57165	ACVR1	FALSE
ALK2	Thogotovirus dhoriense	22	459	0.0479303	0.755672	0.449846	-1.50671	-1.59248	ACVR1	FALSE
ALK2	Tick-borne powassan virus (strain LB)	8	407	0.019656	-1.18313	0.236758	-1.65989	-1.52437	ACVR1	FALSE
ALK2	Torque teno virus (strain VT416)	8	192	0.0416667	-1.61883	0.105484	-1.82961	-1.55037	ACVR1	FALSE
ALK2	Toscana virus	14	370	0.0378378	0.385123	0.700146	-1.54263	-1.59108	ACVR1	FALSE
ALK2	Vaccinia virus (strain Western Reserve)	223	7850	0.0284076	0.532016	0.594715	-1.58247	-1.59634	ACVR1	FALSE
ALK2	Varicella-zoster virus (strain Dumas)	156	5281	0.0295399	-0.595721	0.551362	-1.59613	-1.57727	ACVR1	FALSE
ALK2	Variola virus (isolate Human/India/Ind3/1967)	203	7589	0.0267492	-1.62442	0.104287	-1.61063	-1.56776	ACVR1	FALSE
ALK2	Venezuelan equine encephalitis virus (strain P676)	23	511	0.0450098	-1.21485	0.224422	-1.64336	-1.51744	ACVR1	FALSE
ALK2	Vesicular stomatitis Indiana virus (strain San Juan)	18	514	0.0350195	0.220303	0.825636	-1.57598	-1.59823	ACVR1	FALSE
ALK2	West Nile virus	18	445	0.0404494	-0.12056	0.904039	-1.60476	-1.59117	ACVR1	FALSE
ALK2	Western equine encephalitis virus	12	507	0.0236686	-1.78155	0.0748231	-1.68045	-1.49524	ACVR1	FALSE
ALK2	WU polyomavirus	9	208	0.0432692	-1.86174	0.0626403	-1.65691	-1.34359	ACVR1	FALSE
ALK2	Yaba monkey tumor virus (strain VR587)	139	5699	0.0243902	-3.72959	0.000191789	-1.67497	-1.56055	ACVR1	FALSE
ALK2	Yellow fever virus (strain 17D vaccine)	10	413	0.0242131	-1.51555	0.129633	-1.6433	-1.46996	ACVR1	FALSE
ALK2	Zaire ebolavirus (strain Mayinga-76)	25	839	0.0297974	0.533203	0.593893	-1.59474	-1.63759	ACVR1	FALSE
ALK2	Zika virus	13	425	0.0305882	-1.48274	0.138142	-1.5935	-1.42408	ACVR1	FALSE
ALK4	Adeno-associated virus 2 (isolate Srivastava/1982)	15	406	0.0369458	-1.61719	0.105837	-0.996999	-0.863301	ACVR1B	FALSE
ALK4	Aichi virus (strain Human/A846/88/1989)	8	401	0.0199501	-1.40796	0.159144	-1.0182	-0.906235	ACVR1B	FALSE
ALK4	Australian bat lyssavirus (isolate Bat/AUS/1996)	15	549	0.0273224	0.224747	0.822176	-0.943184	-0.958474	ACVR1B	FALSE
ALK4	Banna virus (strain Indonesia/JKT-6423/1980)	28	780	0.0358974	-0.135399	0.892296	-0.886752	-0.878644	ACVR1B	FALSE
ALK4	Barmah forest virus	10	514	0.0194553	-1.7398	0.0818936	-0.972502	-0.847471	ACVR1B	FALSE
ALK4	BK polyomavirus	19	246	0.0772358	0.279916	0.779542	-0.77333	-0.807883	ACVR1B	FALSE
ALK4	Bunyamwera virus	15	553	0.0271248	1.01832	0.308528	-0.821751	-0.891187	ACVR1B	FALSE
ALK4	Bunyavirus La Crosse (isolate Human/United States/L78/1978)	17	537	0.0316574	0.51578	0.606008	-0.865769	-0.901932	ACVR1B	FALSE
ALK4	Bunyavirus snowshoe hare	18	541	0.0332717	0.295865	0.767333	-0.861495	-0.882599	ACVR1B	FALSE
ALK4	Cercopithecine alphaherpesvirus 2	106	3724	0.028464	0.699508	0.484235	-0.888079	-0.906685	ACVR1B	FALSE
ALK4	Chandipura virus	18	528	0.0340909	-0.83228	0.405251	-0.840374	-0.77781	ACVR1B	FALSE
ALK4	Chikungunya virus (strain S27-African prototype)	17	605	0.0280992	0.611562	0.540828	-0.878489	-0.919147	ACVR1B	FALSE
ALK4	Cosavirus A (isolate Human/Pakistan/0553/-)	9	316	0.028481	-0.751451	0.452382	-0.926735	-0.859119	ACVR1B	FALSE
ALK4	Cowpox virus (strain Brighton Red)	24	1006	0.0238569	-0.0530454	0.957696	-0.900581	-0.897845	ACVR1B	FALSE
ALK4	Coxsackievirus A16 (strain G-10)	10	308	0.0324675	-0.975757	0.329185	-0.910053	-0.821261	ACVR1B	FALSE
ALK4	Crimean-Congo hemorrhagic fever virus (strain Nigeria/IbAr10200/1970)	36	1009	0.0356789	0.355613	0.722131	-0.840022	-0.858977	ACVR1B	FALSE
ALK4	Dengue virus type 1 (strain Nauru/West Pac/1974)	13	462	0.0281385	0.331011	0.740636	-0.917509	-0.942443	ACVR1B	FALSE
ALK4	Dugbe virus (isolate ArD44313)	40	924	0.04329	1.07154	0.283928	-0.856445	-0.916588	ACVR1B	FALSE
ALK4	Duvenhage virus	22	553	0.039783	-0.0765668	0.938968	-0.887488	-0.882092	ACVR1B	FALSE
ALK4	Eastern chimpanzee simian foamy virus	16	449	0.0356347	-0.402166	0.687562	-0.959607	-0.928859	ACVR1B	FALSE
ALK4	Eastern equine encephalitis virus	15	508	0.0295276	-0.0338883	0.972966	-0.955612	-0.953312	ACVR1B	FALSE
ALK4	Encephalomyocarditis virus (strain Rueckert)	8	359	0.0222841	-2.07613	0.0378821	-0.952208	-0.784452	ACVR1B	FALSE
ALK4	Epstein-Barr virus (strain B95-8)	154	5734	0.0268573	-3.84066	0.000122705	-0.940614	-0.858057	ACVR1B	FALSE
ALK4	European bat lyssavirus 1 (strain Bat/Germany/RV9/1968)	16	539	0.0296846	-1.30547	0.191732	-0.918318	-0.82483	ACVR1B	FALSE
ALK4	GB virus C	14	389	0.0359897	-0.860565	0.389478	-0.838482	-0.766985	ACVR1B	FALSE
ALK4	Hantaan virus (strain 76-118)	23	515	0.0446602	0.373516	0.708764	-0.836338	-0.864511	ACVR1B	FALSE
ALK4	Hendra virus (isolate Horse/Autralia/Hendra/1994)	31	854	0.0362998	-0.441331	0.658974	-0.863276	-0.838111	ACVR1B	FALSE
ALK4	Hepatitis B virus genotype C subtype ayr (isolate Human/Japan/Okamoto/-)	4	293	0.0136519	-3.37777	0.00073077	-1.17622	-0.891576	ACVR1B	FALSE
ALK4	Hepatitis C virus genotype 1a (isolate H77)	13	458	0.0283843	-1.53765	0.124133	-0.958644	-0.840081	ACVR1B	FALSE
ALK4	Hepatitis delta virus genotype I (isolate D380)	0	33	0	-1.50382	0.132629	-1.14896	-0.773021	ACVR1B	FALSE
ALK4	Hepatitis E virus genotype 1 (isolate Human/China/HeBei/1987)	13	348	0.0373563	0.883877	0.376763	-0.869499	-0.946829	ACVR1B	FALSE
ALK4	Horsepox virus	248	8608	0.0288104	-3.51273	0.000443531	-0.920911	-0.857851	ACVR1B	FALSE
ALK4	Human adenovirus C serotype 2	67	1854	0.0361381	-1.26999	0.204088	-0.93078	-0.880946	ACVR1B	FALSE
ALK4	Human astrovirus-1	8	429	0.018648	-1.63376	0.102308	-0.941318	-0.811035	ACVR1B	FALSE
ALK4	Human betaherpesvirus 7	196	5666	0.0345923	-0.397161	0.691249	-0.894922	-0.886193	ACVR1B	FALSE
ALK4	Human coronavirus 229E	37	1685	0.0219585	-1.95511	0.0505696	-0.956063	-0.880152	ACVR1B	FALSE
ALK4	Human cytomegalovirus (strain Merlin)	284	9162	0.0309976	-0.977063	0.328538	-0.871195	-0.854495	ACVR1B	FALSE
ALK4	Human enterovirus 70 (strain J670/71)	11	302	0.0364238	-1.06245	0.288032	-0.925922	-0.821265	ACVR1B	FALSE
ALK4	Human hepatitis A virus genotype IB (isolate HM175)	11	303	0.0363036	0.959755	0.337178	-0.871241	-0.960271	ACVR1B	FALSE
ALK4	Human herpesvirus 1 (strain 17)	110	4662	0.023595	-3.02113	0.00251835	-0.938486	-0.86711	ACVR1B	FALSE
ALK4	Human herpesvirus 2 (strain HG52)	112	4675	0.0239572	-3.3324	0.000861007	-0.929423	-0.851174	ACVR1B	FALSE
ALK4	Human herpesvirus 6A (strain Uganda-1102)	255	6640	0.0384036	0.553934	0.579624	-0.880032	-0.891432	ACVR1B	FALSE
ALK4	Human herpesvirus 8 type P (isolate GK18)	148	5447	0.0271709	-0.443693	0.657264	-0.904185	-0.894539	ACVR1B	FALSE
ALK4	Human immunodeficiency virus type 1 group M subtype B (isolate HXB2)	9	409	0.0220049	-0.0773658	0.938333	-0.890568	-0.884165	ACVR1B	FALSE
ALK4	Human lung-associated vientovirus LT	4	132	0.030303	-0.286805	0.774262	-0.915005	-0.872598	ACVR1B	FALSE
ALK4	Human metapneumovirus (strain CAN97-83)	21	646	0.0325077	-0.0895874	0.928615	-0.928076	-0.922335	ACVR1B	FALSE
ALK4	Human papillomavirus type 1	6	202	0.029703	0.710345	0.47749	-0.881099	-0.962443	ACVR1B	FALSE
ALK4	Human papillomavirus type 16	8	313	0.0255591	0.089182	0.928937	-0.865626	-0.873616	ACVR1B	FALSE
ALK4	Human papillomavirus type 2a	14	371	0.0377358	0.489962	0.624161	-0.84698	-0.889155	ACVR1B	FALSE
ALK4	Human parainfluenza virus 1 strain Washington/1964	38	857	0.0443407	0.232051	0.816499	-0.872355	-0.885563	ACVR1B	FALSE
ALK4	Human parechovirus 2 (strain Williamson)	12	329	0.0364742	-0.719276	0.471971	-0.942701	-0.877316	ACVR1B	FALSE
ALK4	Human parvovirus B19 (strain HV)	4	259	0.015444	0.384304	0.700753	-0.910906	-0.947399	ACVR1B	FALSE
ALK4	Human respiratory syncytial virus B (strain B1)	19	737	0.0257802	-1.37596	0.168835	-1.00201	-0.922523	ACVR1B	FALSE
ALK4	Human rhinovirus A serotype 89 (strain 41467-Gallo)	6	332	0.0180723	-1.62466	0.104235	-1.01024	-0.870027	ACVR1B	FALSE
ALK4	Human T-cell leukemia virus 1 (isolate Caribbea HS-35 subtype A)	13	593	0.0219224	-1.98702	0.0469199	-0.999213	-0.871835	ACVR1B	FALSE
ALK4	Influenza A virus (strain A/Puerto Rico/8/1934 H1N1)	64	1729	0.0370156	-0.691474	0.489268	-0.870008	-0.841531	ACVR1B	FALSE
ALK4	Influenza B virus (strain B/Lee/1940)	39	1307	0.0298393	-2.96777	0.00299969	-0.977147	-0.841583	ACVR1B	FALSE
ALK4	Influenza C virus (strain C/Ann Arbor/1/1950)	18	532	0.0338346	-1.59474	0.11077	-0.939593	-0.821968	ACVR1B	FALSE
ALK4	Isfahan virus	16	541	0.0295749	-0.9888	0.322761	-0.929834	-0.859167	ACVR1B	FALSE
ALK4	Japanese encephalitis virus (strain Jaoars982)	24	612	0.0392157	-1.05062	0.293435	-0.871128	-0.796536	ACVR1B	FALSE
ALK4	JC polyomavirus	17	201	0.0845771	1.37617	0.168769	-0.736256	-0.911986	ACVR1B	FALSE
ALK4	Junin mammarenavirus	13	447	0.0290828	0.201099	0.840621	-0.904089	-0.919847	ACVR1B	FALSE
ALK4	KI polyomavirus (isolate Stockholm 60)	7	212	0.0330189	0.444734	0.656512	-0.910149	-0.958775	ACVR1B	FALSE
ALK4	Lagos bat virus	16	538	0.0297398	-0.228957	0.818902	-0.905817	-0.889591	ACVR1B	FALSE
ALK4	Lake Victoria marburgvirus (strain Musoke-80)	38	749	0.0507343	0.523701	0.600487	-0.867881	-0.900516	ACVR1B	FALSE
ALK4	Langat virus	9	418	0.0215311	-0.195331	0.845134	-0.909874	-0.89435	ACVR1B	FALSE
ALK4	Lassa virus (strain Mouse/Sierra Leone/Josiah/1976)	12	466	0.0257511	-1.47028	0.141487	-0.962764	-0.85251	ACVR1B	FALSE
ALK4	Louping ill virus	8	421	0.0190024	-0.288104	0.773267	-0.887222	-0.864326	ACVR1B	FALSE
ALK4	Lymphocytic choriomeningitis virus (strain Armstrong)	16	467	0.0342612	0.533397	0.593759	-0.87434	-0.915599	ACVR1B	FALSE
ALK4	Machupo virus	14	458	0.0305677	0.183147	0.854682	-0.883575	-0.898028	ACVR1B	FALSE
ALK4	Mayaro virus (strain Brazil)	17	520	0.0326923	1.04728	0.294972	-0.834687	-0.909687	ACVR1B	FALSE
ALK4	Measles virus (strain Ichinose-B95a)	23	734	0.0313351	-0.267197	0.789318	-0.924915	-0.908923	ACVR1B	FALSE
ALK4	Merkel cell polyomavirus	9	217	0.0414747	-1.0534	0.292158	-0.973021	-0.8503	ACVR1B	FALSE
ALK4	Mokola virus	20	533	0.0375235	-0.863366	0.387936	-0.885025	-0.821922	ACVR1B	FALSE
ALK4	Molluscum contagiosum virus subtype 1	235	6610	0.0355522	-1.85066	0.0642186	-0.908335	-0.870349	ACVR1B	FALSE
ALK4	Monkeypox virus (strain Zaire-96-I-16)	242	7807	0.0309978	-1.0949	0.27356	-0.88966	-0.869017	ACVR1B	FALSE
ALK4	Mumps virus (strain Miyahara vaccine)	21	748	0.0280749	-2.71127	0.00670251	-1.00432	-0.84275	ACVR1B	FALSE
ALK4	Murray valley encephalitis virus (strain MVE-1-51)	12	442	0.0271493	-0.834186	0.404176	-0.838268	-0.769599	ACVR1B	FALSE
ALK4	Nipah virus	41	860	0.0476744	1.11037	0.266842	-0.840643	-0.904438	ACVR1B	FALSE
ALK4	Norwalk virus (strain GI/Human/United States/Norwalk/1968)	10	347	0.0288184	0.145441	0.884363	-0.937073	-0.949513	ACVR1B	FALSE
ALK4	O'nyong-nyong virus (strain Gulu)	14	533	0.0262664	-0.548814	0.583133	-0.86345	-0.823811	ACVR1B	FALSE
ALK4	Orf virus (strain Goat/Texas/SA00/2000)	142	5193	0.0273445	-1.85979	0.0629145	-0.890645	-0.847729	ACVR1B	FALSE
ALK4	Parainfluenza virus 5 (strain W3)	24	753	0.0318725	0.126418	0.899401	-0.892607	-0.900225	ACVR1B	FALSE
ALK4	Pichinde mammarenavirus	8	434	0.0184332	-1.61516	0.106277	-0.91074	-0.779829	ACVR1B	FALSE
ALK4	Poliovirus type 1 (strain Mahoney)	9	335	0.0268657	0.410893	0.681151	-0.886006	-0.923247	ACVR1B	FALSE
ALK4	Punta toro phlebovirus	21	585	0.0358974	1.21698	0.223611	-0.768681	-0.852047	ACVR1B	FALSE
ALK4	Rabies virus (strain Pasteur vaccins / PV)	20	534	0.0374532	0.233717	0.815205	-0.895887	-0.913524	ACVR1B	FALSE
ALK4	Rift valley fever virus (strain ZH-548 M12)	27	523	0.0516252	-0.00451627	0.996397	-0.793349	-0.792998	ACVR1B	FALSE
ALK4	Rosavirus A2 (isolate Human/Gambia/GA7403/2008)	6	374	0.0160428	-1.50767	0.13164	-0.945695	-0.823882	ACVR1B	FALSE
ALK4	Ross river virus (strain NB5092)	19	496	0.0383065	-0.54542	0.585465	-0.867449	-0.827065	ACVR1B	FALSE
ALK4	Rotavirus A (isolate RVA/Monkey/South Africa/SA11-H96/1958/G3P5B[2])	17	829	0.0205066	-0.316287	0.751784	-0.949456	-0.932344	ACVR1B	FALSE
ALK4	Rotavirus C (isolate RVC/Human/United Kingdom/Bristol/1989)	21	828	0.0253623	-1.04686	0.295166	-0.930856	-0.872342	ACVR1B	FALSE
ALK4	Rotavirus X (strain RVX/Human/China/NADRV-J19/1997/GXP[X])	28	808	0.0346535	-0.940115	0.347159	-0.902448	-0.847589	ACVR1B	FALSE
ALK4	Rubella virus (strain Therien)	6	323	0.0185759	1.03113	0.30248	-0.832493	-0.919905	ACVR1B	FALSE
ALK4	Sagiyama virus	20	496	0.0403226	0.21601	0.82898	-0.849313	-0.865541	ACVR1B	FALSE
ALK4	Saint Louis encephalitis virus	10	422	0.0236967	-0.456049	0.648355	-0.92166	-0.886249	ACVR1B	FALSE
ALK4	Salivirus A (isolate Human/Nigeria/NG-J1/2007)	6	415	0.0144578	-2.13469	0.0327861	-1.08437	-0.933563	ACVR1B	FALSE
ALK4	Sapovirus (strain GII/Human/Japan/Sakai C12/2001)	14	441	0.031746	-1.61139	0.107094	-0.83987	-0.710131	ACVR1B	FALSE
ALK4	Semliki forest virus	12	497	0.0241449	0.4085	0.682907	-0.90226	-0.931562	ACVR1B	FALSE
ALK4	Seoul virus (strain 80-39)	25	484	0.0516529	0.854633	0.392754	-0.806247	-0.874184	ACVR1B	FALSE
ALK4	Severe acute respiratory syndrome coronavirus 2	64	2052	0.0311891	-0.876288	0.380873	-0.872091	-0.84015	ACVR1B	FALSE
ALK4	Severe acute respiratory syndrome coronavirus	72	2005	0.0359102	0.638392	0.523218	-0.828791	-0.852304	ACVR1B	FALSE
ALK4	Simian foamy virus (isolate chimpanzee)	18	458	0.0393013	0.118137	0.905959	-0.911597	-0.920593	ACVR1B	FALSE
ALK4	Sindbis virus	17	649	0.0261941	-0.725299	0.468269	-0.885277	-0.838771	ACVR1B	FALSE
ALK4	Southampton virus (strain GI/Human/United Kingdom/Southampton/1991)	9	346	0.0260116	-1.87492	0.060804	-1.00819	-0.845788	ACVR1B	FALSE
ALK4	Thogotovirus dhoriense	23	459	0.0501089	0.366846	0.713734	-0.878469	-0.907834	ACVR1B	FALSE
ALK4	Tick-borne powassan virus (strain LB)	9	407	0.022113	0.36795	0.71291	-0.891424	-0.920196	ACVR1B	FALSE
ALK4	Torque teno virus (strain VT416)	5	192	0.0260417	-1.31985	0.186884	-1.04227	-0.886258	ACVR1B	FALSE
ALK4	Toscana virus	8	370	0.0216216	0.784588	0.432695	-0.884425	-0.953405	ACVR1B	FALSE
ALK4	Vaccinia virus (strain Western Reserve)	231	7850	0.0294268	-2.44109	0.0146432	-0.909994	-0.86432	ACVR1B	FALSE
ALK4	Varicella-zoster virus (strain Dumas)	178	5281	0.0337057	1.5479	0.121646	-0.856308	-0.891065	ACVR1B	FALSE
ALK4	Variola virus (isolate Human/India/Ind3/1967)	209	7589	0.0275399	-2.18106	0.0291789	-0.922898	-0.881797	ACVR1B	FALSE
ALK4	Venezuelan equine encephalitis virus (strain P676)	18	511	0.035225	-0.796558	0.425708	-0.881228	-0.820025	ACVR1B	FALSE
ALK4	Vesicular stomatitis Indiana virus (strain San Juan)	18	514	0.0350195	-0.15011	0.880678	-0.833994	-0.822483	ACVR1B	FALSE
ALK4	West Nile virus	13	445	0.0292135	0.575791	0.564756	-0.850941	-0.89617	ACVR1B	FALSE
ALK4	Western equine encephalitis virus	10	507	0.0197239	-0.949279	0.342479	-0.950471	-0.881586	ACVR1B	FALSE
ALK4	WU polyomavirus	6	208	0.0288462	-1.77676	0.0756073	-0.944989	-0.738118	ACVR1B	FALSE
ALK4	Yaba monkey tumor virus (strain VR587)	168	5699	0.0294789	-4.48927	7.1466e-06	-0.976906	-0.878748	ACVR1B	FALSE
ALK4	Yellow fever virus (strain 17D vaccine)	9	413	0.0217918	-0.284563	0.775979	-0.927055	-0.903928	ACVR1B	FALSE
ALK4	Zaire ebolavirus (strain Mayinga-76)	29	839	0.034565	-0.105837	0.915712	-0.888935	-0.882814	ACVR1B	FALSE
ALK4	Zika virus	15	425	0.0352941	-0.866561	0.386182	-0.862521	-0.792364	ACVR1B	FALSE
ALPHAK3	Adeno-associated virus 2 (isolate Srivastava/1982)	1	406	0.00246305	2.26598	0.0234527	-2.81173	-3.19628	ALPK1	FALSE
ALPHAK3	Aichi virus (strain Human/A846/88/1989)	4	401	0.00997506	-0.903378	0.366325	-3.29286	-3.13152	ALPK1	FALSE
ALPHAK3	Australian bat lyssavirus (isolate Bat/AUS/1996)	7	549	0.0127505	2.18067	0.0292082	-2.95188	-3.26045	ALPK1	FALSE
ALPHAK3	Banna virus (strain Indonesia/JKT-6423/1980)	10	780	0.0128205	1.5572	0.119422	-2.9589	-3.15218	ALPK1	FALSE
ALPHAK3	Barmah forest virus	8	514	0.0155642	3.16826	0.00153352	-2.63569	-3.11425	ALPK1	TRUE
ALPHAK3	BK polyomavirus	9	246	0.0365854	2.11346	0.0345617	-2.66301	-3.12096	ALPK1	TRUE
ALPHAK3	Bunyamwera virus	12	553	0.0216998	2.59926	0.00934237	-2.7136	-3.10105	ALPK1	TRUE
ALPHAK3	Bunyavirus La Crosse (isolate Human/United States/L78/1978)	11	537	0.0204842	2.84234	0.00447842	-2.66785	-3.08912	ALPK1	TRUE
ALPHAK3	Bunyavirus snowshoe hare	13	541	0.0240296	2.84643	0.00442124	-2.72301	-3.1433	ALPK1	TRUE
ALPHAK3	Cercopithecine alphaherpesvirus 2	38	3724	0.0102041	-9.33679	9.93016e-21	-3.60885	-3.0622	ALPK1	FALSE
ALPHAK3	Chandipura virus	14	528	0.0265152	1.57923	0.114284	-2.84879	-3.09114	ALPK1	FALSE
ALPHAK3	Chikungunya virus (strain S27-African prototype)	5	605	0.00826446	4.18166	2.89383e-05	-2.62491	-3.19838	ALPK1	FALSE
ALPHAK3	Cosavirus A (isolate Human/Pakistan/0553/-)	2	316	0.00632911	1.08279	0.278901	-2.90192	-3.10651	ALPK1	FALSE
ALPHAK3	Cowpox virus (strain Brighton Red)	19	1006	0.0188867	4.70129	2.58528e-06	-2.50686	-2.99782	ALPK1	TRUE
ALPHAK3	Coxsackievirus A16 (strain G-10)	2	308	0.00649351	0.695071	0.487011	-3.02083	-3.15646	ALPK1	FALSE
ALPHAK3	Crimean-Congo hemorrhagic fever virus (strain Nigeria/IbAr10200/1970)	17	1009	0.0168484	0.840871	0.40042	-2.79252	-2.88154	ALPK1	FALSE
ALPHAK3	Dengue virus type 1 (strain Nauru/West Pac/1974)	11	462	0.0238095	1.59986	0.109629	-2.91332	-3.17973	ALPK1	FALSE
ALPHAK3	Dugbe virus (isolate ArD44313)	16	924	0.017316	4.20484	2.61265e-05	-2.70832	-3.17676	ALPK1	TRUE
ALPHAK3	Duvenhage virus	7	553	0.0126582	0.212812	0.831474	-2.93692	-2.96756	ALPK1	FALSE
ALPHAK3	Eastern chimpanzee simian foamy virus	1	449	0.00222717	1.20948	0.22648	-2.98246	-3.1703	ALPK1	FALSE
ALPHAK3	Eastern equine encephalitis virus	6	508	0.011811	3.16506	0.00155051	-2.70097	-3.18206	ALPK1	FALSE
ALPHAK3	Encephalomyocarditis virus (strain Rueckert)	2	359	0.00557103	1.5639	0.117842	-2.9283	-3.19512	ALPK1	FALSE
ALPHAK3	Epstein-Barr virus (strain B95-8)	69	5734	0.0120335	-4.24077	2.22755e-05	-3.29138	-3.09649	ALPK1	FALSE
ALPHAK3	European bat lyssavirus 1 (strain Bat/Germany/RV9/1968)	9	539	0.0166976	2.43954	0.0147061	-2.90502	-3.257	ALPK1	TRUE
ALPHAK3	GB virus C	6	389	0.0154242	-1.40871	0.158921	-3.2991	-3.04457	ALPK1	FALSE
ALPHAK3	Hantaan virus (strain 76-118)	9	515	0.0174757	2.70522	0.00682595	-2.69652	-3.08695	ALPK1	TRUE
ALPHAK3	Hendra virus (isolate Horse/Autralia/Hendra/1994)	9	854	0.0105386	4.0527	5.06292e-05	-2.69578	-3.15745	ALPK1	TRUE
ALPHAK3	Hepatitis B virus genotype C subtype ayr (isolate Human/Japan/Okamoto/-)	1	293	0.00341297	-2.24008	0.0250857	-3.55983	-3.12877	ALPK1	FALSE
ALPHAK3	Hepatitis C virus genotype 1a (isolate H77)	4	458	0.00873362	-0.0681265	0.945685	-3.21047	-3.19969	ALPK1	FALSE
ALPHAK3	Hepatitis delta virus genotype I (isolate D380)	2	33	0.0606061	-0.158841	0.873794	-2.88606	-2.79706	ALPK1	FALSE
ALPHAK3	Hepatitis E virus genotype 1 (isolate Human/China/HeBei/1987)	0	348	0	-0.751368	0.452431	-3.24256	-3.11361	ALPK1	FALSE
ALPHAK3	Horsepox virus	185	8608	0.0214916	15.3404	4.10559e-53	-2.55111	-3.10353	ALPK1	TRUE
ALPHAK3	Human adenovirus C serotype 2	21	1854	0.0113269	-1.4464	0.148066	-3.18258	-3.06581	ALPK1	FALSE
ALPHAK3	Human astrovirus-1	7	429	0.016317	2.50656	0.0121914	-2.70289	-3.12507	ALPK1	FALSE
ALPHAK3	Human betaherpesvirus 7	118	5666	0.020826	12.273	1.26556e-34	-2.59365	-3.1367	ALPK1	TRUE
ALPHAK3	Human coronavirus 229E	12	1685	0.00712166	-0.0749462	0.940258	-3.07768	-3.07159	ALPK1	FALSE
ALPHAK3	Human cytomegalovirus (strain Merlin)	109	9162	0.011897	-0.786847	0.431371	-3.07416	-3.0461	ALPK1	FALSE
ALPHAK3	Human enterovirus 70 (strain J670/71)	5	302	0.0165563	1.37791	0.168231	-2.94009	-3.21519	ALPK1	FALSE
ALPHAK3	Human hepatitis A virus genotype IB (isolate HM175)	3	303	0.00990099	-0.877304	0.380321	-3.02929	-2.86537	ALPK1	FALSE
ALPHAK3	Human herpesvirus 1 (strain 17)	45	4662	0.00965251	-5.98053	2.22409e-09	-3.3979	-3.09207	ALPK1	FALSE
ALPHAK3	Human herpesvirus 2 (strain HG52)	38	4675	0.00812834	-8.8248	1.09651e-18	-3.51103	-3.05796	ALPK1	FALSE
ALPHAK3	Human herpesvirus 6A (strain Uganda-1102)	116	6640	0.0174699	7.39118	1.45527e-13	-2.80996	-3.11463	ALPK1	TRUE
ALPHAK3	Human herpesvirus 8 type P (isolate GK18)	54	5447	0.00991371	-0.566241	0.57123	-3.0905	-3.06451	ALPK1	FALSE
ALPHAK3	Human immunodeficiency virus type 1 group M subtype B (isolate HXB2)	10	409	0.0244499	3.87009	0.000108797	-2.60812	-3.24687	ALPK1	TRUE
ALPHAK3	Human lung-associated vientovirus LT	0	132	0	-0.598005	0.549837	-2.82458	-2.65217	ALPK1	FALSE
ALPHAK3	Human metapneumovirus (strain CAN97-83)	11	646	0.0170279	1.3177	0.187605	-2.87962	-3.05337	ALPK1	FALSE
ALPHAK3	Human papillomavirus type 1	3	202	0.0148515	0.490062	0.62409	-2.81178	-2.92856	ALPK1	FALSE
ALPHAK3	Human papillomavirus type 16	3	313	0.00958466	3.62435	0.000289685	-2.48848	-3.15719	ALPK1	FALSE
ALPHAK3	Human papillomavirus type 2a	6	371	0.0161725	2.08767	0.036828	-2.85055	-3.24	ALPK1	FALSE
ALPHAK3	Human parainfluenza virus 1 strain Washington/1964	14	857	0.0163361	3.41104	0.000647161	-2.67708	-3.06791	ALPK1	TRUE
ALPHAK3	Human parechovirus 2 (strain Williamson)	4	329	0.0121581	3.44869	0.000563316	-2.73018	-3.362	ALPK1	FALSE
ALPHAK3	Human parvovirus B19 (strain HV)	1	259	0.003861	-0.730965	0.4648	-2.97864	-2.83012	ALPK1	FALSE
ALPHAK3	Human respiratory syncytial virus B (strain B1)	4	737	0.00542741	4.81547	1.46853e-06	-2.58096	-3.1621	ALPK1	FALSE
ALPHAK3	Human rhinovirus A serotype 89 (strain 41467-Gallo)	4	332	0.0120482	0.293047	0.769486	-2.96552	-3.02079	ALPK1	FALSE
ALPHAK3	Human T-cell leukemia virus 1 (isolate Caribbea HS-35 subtype A)	2	593	0.00337268	-3.0266	0.00247319	-3.44433	-3.03813	ALPK1	FALSE
ALPHAK3	Influenza A virus (strain A/Puerto Rico/8/1934 H1N1)	27	1729	0.015616	2.04053	0.0412972	-2.90431	-3.07238	ALPK1	TRUE
ALPHAK3	Influenza B virus (strain B/Lee/1940)	17	1307	0.0130069	-0.319378	0.74944	-3.12383	-3.0941	ALPK1	FALSE
ALPHAK3	Influenza C virus (strain C/Ann Arbor/1/1950)	10	532	0.018797	2.94444	0.00323541	-2.78756	-3.22036	ALPK1	TRUE
ALPHAK3	Isfahan virus	7	541	0.012939	1.32773	0.184269	-2.907	-3.09423	ALPK1	FALSE
ALPHAK3	Japanese encephalitis virus (strain Jaoars982)	8	612	0.0130719	-0.899943	0.368151	-3.0038	-2.87399	ALPK1	FALSE
ALPHAK3	JC polyomavirus	2	201	0.00995025	0.194008	0.846169	-2.99321	-3.0422	ALPK1	FALSE
ALPHAK3	Junin mammarenavirus	9	447	0.0201342	1.50889	0.131328	-2.92744	-3.16219	ALPK1	FALSE
ALPHAK3	KI polyomavirus (isolate Stockholm 60)	4	212	0.0188679	1.67868	0.0932141	-3.04911	-3.43817	ALPK1	FALSE
ALPHAK3	Lagos bat virus	7	538	0.0130112	1.67102	0.0947168	-2.9269	-3.16949	ALPK1	FALSE
ALPHAK3	Lake Victoria marburgvirus (strain Musoke-80)	8	749	0.0106809	0.347457	0.728248	-2.96044	-3.00288	ALPK1	FALSE
ALPHAK3	Langat virus	7	418	0.0167464	1.07098	0.284177	-2.99235	-3.17532	ALPK1	FALSE
ALPHAK3	Lassa virus (strain Mouse/Sierra Leone/Josiah/1976)	6	466	0.0128755	-0.369985	0.711394	-3.1459	-3.08775	ALPK1	FALSE
ALPHAK3	Louping ill virus	7	421	0.0166271	1.17118	0.241528	-2.91339	-3.11411	ALPK1	FALSE
ALPHAK3	Lymphocytic choriomeningitis virus (strain Armstrong)	4	467	0.00856531	3.99531	6.46096e-05	-2.8836	-3.49683	ALPK1	FALSE
ALPHAK3	Machupo virus	4	458	0.00873362	-1.01519	0.310018	-3.0625	-2.90823	ALPK1	FALSE
ALPHAK3	Mayaro virus (strain Brazil)	9	520	0.0173077	2.37599	0.0175021	-2.68349	-3.02635	ALPK1	TRUE
ALPHAK3	Measles virus (strain Ichinose-B95a)	13	734	0.0177112	0.488765	0.625008	-3.03385	-3.0945	ALPK1	FALSE
ALPHAK3	Merkel cell polyomavirus	2	217	0.00921659	-1.34976	0.177094	-3.33403	-3.03418	ALPK1	FALSE
ALPHAK3	Mokola virus	9	533	0.0168856	1.20194	0.229386	-2.85978	-3.03546	ALPK1	FALSE
ALPHAK3	Molluscum contagiosum virus subtype 1	87	6610	0.0131619	-3.39268	0.000692113	-3.27361	-3.12875	ALPK1	FALSE
ALPHAK3	Monkeypox virus (strain Zaire-96-I-16)	169	7807	0.0216472	14.4296	3.37161e-47	-2.54342	-3.09084	ALPK1	TRUE
ALPHAK3	Mumps virus (strain Miyahara vaccine)	7	748	0.00935829	-0.876961	0.380508	-3.20305	-3.09693	ALPK1	FALSE
ALPHAK3	Murray valley encephalitis virus (strain MVE-1-51)	9	442	0.020362	0.855254	0.392411	-2.98249	-3.12526	ALPK1	FALSE
ALPHAK3	Nipah virus	13	860	0.0151163	2.03557	0.0417933	-2.82862	-3.06305	ALPK1	TRUE
ALPHAK3	Norwalk virus (strain GI/Human/United States/Norwalk/1968)	4	347	0.0115274	0.50143	0.616069	-3.16194	-3.25139	ALPK1	FALSE
ALPHAK3	O'nyong-nyong virus (strain Gulu)	5	533	0.00938086	2.46432	0.0137272	-2.75922	-3.12892	ALPK1	FALSE
ALPHAK3	Orf virus (strain Goat/Texas/SA00/2000)	66	5193	0.0127094	0.794927	0.426656	-3.09922	-3.13759	ALPK1	FALSE
ALPHAK3	Parainfluenza virus 5 (strain W3)	7	753	0.00929615	-0.0489488	0.96096	-2.96927	-2.96328	ALPK1	FALSE
ALPHAK3	Pichinde mammarenavirus	5	434	0.0115207	1.13894	0.25473	-2.95059	-3.13309	ALPK1	FALSE
ALPHAK3	Poliovirus type 1 (strain Mahoney)	5	335	0.0149254	1.79302	0.0729695	-2.71907	-3.05593	ALPK1	FALSE
ALPHAK3	Punta toro phlebovirus	10	585	0.017094	1.22397	0.220962	-2.96487	-3.12943	ALPK1	FALSE
ALPHAK3	Rabies virus (strain Pasteur vaccins / PV)	4	534	0.00749064	0.61484	0.53866	-3.01443	-3.10107	ALPK1	FALSE
ALPHAK3	Rift valley fever virus (strain ZH-548 M12)	8	523	0.0152964	-2.30848	0.0209726	-3.26896	-2.92169	ALPK1	FALSE
ALPHAK3	Rosavirus A2 (isolate Human/Gambia/GA7403/2008)	8	374	0.0213904	1.1417	0.253578	-3.06604	-3.27382	ALPK1	FALSE
ALPHAK3	Ross river virus (strain NB5092)	7	496	0.0141129	3.02778	0.00246355	-2.69961	-3.17272	ALPK1	FALSE
ALPHAK3	Rotavirus A (isolate RVA/Monkey/South Africa/SA11-H96/1958/G3P5B[2])	10	829	0.0120627	2.12565	0.033532	-2.734	-2.98185	ALPK1	TRUE
ALPHAK3	Rotavirus C (isolate RVC/Human/United Kingdom/Bristol/1989)	20	828	0.0241546	3.61031	0.000305828	-2.64576	-3.06945	ALPK1	TRUE
ALPHAK3	Rotavirus X (strain RVX/Human/China/NADRV-J19/1997/GXP[X])	14	808	0.0173267	3.34505	0.000822666	-2.73851	-3.13085	ALPK1	TRUE
ALPHAK3	Rubella virus (strain Therien)	6	323	0.0185759	-0.935645	0.349456	-3.33928	-3.15307	ALPK1	FALSE
ALPHAK3	Sagiyama virus	3	496	0.00604839	3.79513	0.000147564	-2.65023	-3.22612	ALPK1	FALSE
ALPHAK3	Saint Louis encephalitis virus	5	422	0.0118483	2.33769	0.0194032	-2.76396	-3.16367	ALPK1	FALSE
ALPHAK3	Salivirus A (isolate Human/Nigeria/NG-J1/2007)	3	415	0.00722892	-2.79868	0.00513118	-3.47241	-3.00358	ALPK1	FALSE
ALPHAK3	Sapovirus (strain GII/Human/Japan/Sakai C12/2001)	4	441	0.00907029	1.50933	0.131213	-2.92229	-3.16641	ALPK1	FALSE
ALPHAK3	Semliki forest virus	6	497	0.0120724	2.35353	0.0185959	-2.74381	-3.08309	ALPK1	FALSE
ALPHAK3	Seoul virus (strain 80-39)	5	484	0.0103306	2.95724	0.00310407	-2.80615	-3.2571	ALPK1	FALSE
ALPHAK3	Severe acute respiratory syndrome coronavirus 2	32	2052	0.0155945	3.58416	0.000338163	-2.76248	-3.03092	ALPK1	TRUE
ALPHAK3	Severe acute respiratory syndrome coronavirus	32	2005	0.0159601	4.77301	1.81492e-06	-2.75292	-3.11699	ALPK1	TRUE
ALPHAK3	Simian foamy virus (isolate chimpanzee)	0	458	0	1.03635	0.30004	-2.92892	-3.09127	ALPK1	FALSE
ALPHAK3	Sindbis virus	9	649	0.0138675	1.97737	0.0479996	-2.79291	-3.06229	ALPK1	TRUE
ALPHAK3	Southampton virus (strain GI/Human/United Kingdom/Southampton/1991)	5	346	0.0144509	-0.798682	0.424475	-3.16869	-3.02047	ALPK1	FALSE
ALPHAK3	Thogotovirus dhoriense	5	459	0.0108932	4.71845	2.37647e-06	-2.51204	-3.27479	ALPK1	FALSE
ALPHAK3	Tick-borne powassan virus (strain LB)	8	407	0.019656	-0.135427	0.892275	-3.17919	-3.15559	ALPK1	FALSE
ALPHAK3	Torque teno virus (strain VT416)	3	192	0.015625	2.37928	0.0173463	-2.70469	-3.25298	ALPK1	FALSE
ALPHAK3	Toscana virus	12	370	0.0324324	2.4481	0.0143613	-2.81615	-3.26324	ALPK1	TRUE
ALPHAK3	Vaccinia virus (strain Western Reserve)	163	7850	0.0207643	13.4017	5.91169e-41	-2.56474	-3.06512	ALPK1	TRUE
ALPHAK3	Varicella-zoster virus (strain Dumas)	70	5281	0.0132551	3.88076	0.000104132	-2.89064	-3.07203	ALPK1	TRUE
ALPHAK3	Variola virus (isolate Human/India/Ind3/1967)	152	7589	0.020029	14.7014	6.31142e-49	-2.55195	-3.11631	ALPK1	TRUE
ALPHAK3	Venezuelan equine encephalitis virus (strain P676)	13	511	0.0254403	1.52098	0.128266	-2.6308	-2.85678	ALPK1	FALSE
ALPHAK3	Vesicular stomatitis Indiana virus (strain San Juan)	9	514	0.0175097	1.13033	0.258337	-2.89801	-3.06462	ALPK1	FALSE
ALPHAK3	West Nile virus	10	445	0.0224719	1.19709	0.231272	-2.9493	-3.14899	ALPK1	FALSE
ALPHAK3	Western equine encephalitis virus	3	507	0.00591716	2.14959	0.0315879	-2.82237	-3.13147	ALPK1	FALSE
ALPHAK3	WU polyomavirus	3	208	0.0144231	2.69672	0.00700257	-2.72959	-3.3424	ALPK1	FALSE
ALPHAK3	Yaba monkey tumor virus (strain VR587)	84	5699	0.0147394	10.4523	1.43075e-25	-2.69895	-3.15456	ALPK1	TRUE
ALPHAK3	Yellow fever virus (strain 17D vaccine)	2	413	0.00484262	0.252356	0.800766	-3.05042	-3.09448	ALPK1	FALSE
ALPHAK3	Zaire ebolavirus (strain Mayinga-76)	11	839	0.0131108	3.42587	0.000612827	-2.81887	-3.22882	ALPK1	TRUE
ALPHAK3	Zika virus	9	425	0.0211765	0.222578	0.823864	-3.02027	-3.05819	ALPK1	FALSE
AMPKA1	Adeno-associated virus 2 (isolate Srivastava/1982)	12	406	0.0295567	1.3477	0.177754	-1.76057	-1.94266	PRKAA1	FALSE
AMPKA1	Aichi virus (strain Human/A846/88/1989)	4	401	0.00997506	-0.802672	0.422165	-2.02179	-1.91971	PRKAA1	FALSE
AMPKA1	Australian bat lyssavirus (isolate Bat/AUS/1996)	13	549	0.0236794	-0.303435	0.761559	-1.78345	-1.74868	PRKAA1	FALSE
AMPKA1	Banna virus (strain Indonesia/JKT-6423/1980)	13	780	0.0166667	-0.169055	0.865754	-1.86036	-1.84413	PRKAA1	FALSE
AMPKA1	Barmah forest virus	18	514	0.0350195	-1.17579	0.239679	-1.94095	-1.79851	PRKAA1	FALSE
AMPKA1	BK polyomavirus	12	246	0.0487805	-0.221581	0.82464	-1.85817	-1.81667	PRKAA1	FALSE
AMPKA1	Bunyamwera virus	14	553	0.0253165	0.142002	0.887079	-1.8763	-1.89249	PRKAA1	FALSE
AMPKA1	Bunyavirus La Crosse (isolate Human/United States/L78/1978)	10	537	0.018622	-2.0326	0.0420927	-1.93457	-1.70087	PRKAA1	FALSE
AMPKA1	Bunyavirus snowshoe hare	11	541	0.0203327	-0.817003	0.413927	-1.92874	-1.83599	PRKAA1	FALSE
AMPKA1	Cercopithecine alphaherpesvirus 2	136	3724	0.0365199	0.837087	0.402543	-1.79564	-1.83428	PRKAA1	FALSE
AMPKA1	Chandipura virus	10	528	0.0189394	-0.605267	0.545002	-1.86215	-1.78988	PRKAA1	FALSE
AMPKA1	Chikungunya virus (strain S27-African prototype)	9	605	0.014876	-0.249399	0.803052	-1.95925	-1.93202	PRKAA1	FALSE
AMPKA1	Cosavirus A (isolate Human/Pakistan/0553/-)	6	316	0.0189873	-1.96308	0.0496367	-1.97219	-1.65902	PRKAA1	FALSE
AMPKA1	Cowpox virus (strain Brighton Red)	23	1006	0.0228628	-0.328425	0.74259	-1.92486	-1.89668	PRKAA1	FALSE
AMPKA1	Coxsackievirus A16 (strain G-10)	5	308	0.0162338	-0.59566	0.551402	-1.98815	-1.90143	PRKAA1	FALSE
AMPKA1	Crimean-Congo hemorrhagic fever virus (strain Nigeria/IbAr10200/1970)	24	1009	0.0237859	0.466057	0.641175	-1.94772	-1.98747	PRKAA1	FALSE
AMPKA1	Dengue virus type 1 (strain Nauru/West Pac/1974)	16	462	0.034632	0.130356	0.896285	-1.73908	-1.75619	PRKAA1	FALSE
AMPKA1	Dugbe virus (isolate ArD44313)	27	924	0.0292208	-1.13473	0.256488	-1.85135	-1.75027	PRKAA1	FALSE
AMPKA1	Duvenhage virus	11	553	0.0198915	0.0125613	0.989978	-1.83972	-1.8412	PRKAA1	FALSE
AMPKA1	Eastern chimpanzee simian foamy virus	12	449	0.0267261	0.626357	0.531081	-1.86789	-1.94965	PRKAA1	FALSE
AMPKA1	Eastern equine encephalitis virus	12	508	0.023622	0.186062	0.852396	-1.87024	-1.89271	PRKAA1	FALSE
AMPKA1	Encephalomyocarditis virus (strain Rueckert)	8	359	0.0222841	1.18826	0.23473	-1.80207	-1.96474	PRKAA1	FALSE
AMPKA1	Epstein-Barr virus (strain B95-8)	151	5734	0.0263341	-3.14268	0.00167411	-1.93057	-1.81655	PRKAA1	FALSE
AMPKA1	European bat lyssavirus 1 (strain Bat/Germany/RV9/1968)	13	539	0.0241187	-0.0297944	0.976231	-1.86312	-1.85956	PRKAA1	FALSE
AMPKA1	GB virus C	7	389	0.0179949	-1.33334	0.182419	-2.09255	-1.91771	PRKAA1	FALSE
AMPKA1	Hantaan virus (strain 76-118)	15	515	0.0291262	0.543207	0.586987	-1.84633	-1.9134	PRKAA1	FALSE
AMPKA1	Hendra virus (isolate Horse/Autralia/Hendra/1994)	11	854	0.0128806	-1.26589	0.205552	-2.00835	-1.88837	PRKAA1	FALSE
AMPKA1	Hepatitis B virus genotype C subtype ayr (isolate Human/Japan/Okamoto/-)	15	293	0.0511945	3.76857	0.000164184	-1.38934	-1.96258	PRKAA1	TRUE
AMPKA1	Hepatitis C virus genotype 1a (isolate H77)	8	458	0.0174672	-2.43133	0.0150433	-2.07698	-1.7712	PRKAA1	FALSE
AMPKA1	Hepatitis delta virus genotype I (isolate D380)	2	33	0.0606061	0.157134	0.875139	-1.36942	-1.45624	PRKAA1	FALSE
AMPKA1	Hepatitis E virus genotype 1 (isolate Human/China/HeBei/1987)	7	348	0.0201149	1.45023	0.146994	-1.9162	-2.12672	PRKAA1	FALSE
AMPKA1	Horsepox virus	244	8608	0.0283457	-3.12695	0.00176629	-1.9048	-1.81174	PRKAA1	FALSE
AMPKA1	Human adenovirus C serotype 2	65	1854	0.0350593	0.989678	0.322332	-1.78541	-1.84969	PRKAA1	FALSE
AMPKA1	Human astrovirus-1	15	429	0.034965	-1.19256	0.233041	-1.96968	-1.81093	PRKAA1	FALSE
AMPKA1	Human betaherpesvirus 7	166	5666	0.0292976	0.107559	0.914346	-1.84194	-1.84581	PRKAA1	FALSE
AMPKA1	Human coronavirus 229E	22	1685	0.0130564	0.559884	0.575559	-1.84246	-1.87788	PRKAA1	FALSE
AMPKA1	Human cytomegalovirus (strain Merlin)	240	9162	0.0261952	0.564668	0.5723	-1.86686	-1.88272	PRKAA1	FALSE
AMPKA1	Human enterovirus 70 (strain J670/71)	7	302	0.0231788	0.379003	0.704686	-1.83371	-1.8936	PRKAA1	FALSE
AMPKA1	Human hepatitis A virus genotype IB (isolate HM175)	12	303	0.039604	0.685784	0.492849	-1.80881	-1.90972	PRKAA1	FALSE
AMPKA1	Human herpesvirus 1 (strain 17)	144	4662	0.030888	0.0784415	0.937477	-1.86483	-1.86799	PRKAA1	FALSE
AMPKA1	Human herpesvirus 2 (strain HG52)	146	4675	0.0312299	1.96748	0.0491279	-1.80477	-1.8845	PRKAA1	TRUE
AMPKA1	Human herpesvirus 6A (strain Uganda-1102)	221	6640	0.0332831	1.28073	0.20029	-1.80056	-1.84355	PRKAA1	FALSE
AMPKA1	Human herpesvirus 8 type P (isolate GK18)	106	5447	0.0194603	-3.32151	0.000895306	-1.95385	-1.83296	PRKAA1	FALSE
AMPKA1	Human immunodeficiency virus type 1 group M subtype B (isolate HXB2)	8	409	0.0195599	-0.00783593	0.993748	-1.94589	-1.94484	PRKAA1	FALSE
AMPKA1	Human lung-associated vientovirus LT	4	132	0.030303	1.06013	0.289087	-1.93381	-2.18694	PRKAA1	FALSE
AMPKA1	Human metapneumovirus (strain CAN97-83)	18	646	0.0278638	1.68207	0.0925556	-1.82576	-2.00036	PRKAA1	FALSE
AMPKA1	Human papillomavirus type 1	2	202	0.00990099	-1.45183	0.146548	-2.12966	-1.8483	PRKAA1	FALSE
AMPKA1	Human papillomavirus type 16	8	313	0.0255591	-1.04473	0.296147	-2.06275	-1.90663	PRKAA1	FALSE
AMPKA1	Human papillomavirus type 2a	11	371	0.0296496	-1.85998	0.062888	-1.97996	-1.71015	PRKAA1	FALSE
AMPKA1	Human parainfluenza virus 1 strain Washington/1964	25	857	0.0291715	1.06009	0.289105	-1.79499	-1.89082	PRKAA1	FALSE
AMPKA1	Human parechovirus 2 (strain Williamson)	4	329	0.0121581	-0.123872	0.901417	-2.05652	-2.0388	PRKAA1	FALSE
AMPKA1	Human parvovirus B19 (strain HV)	2	259	0.00772201	-3.08324	0.00204761	-2.12021	-1.64227	PRKAA1	FALSE
AMPKA1	Human respiratory syncytial virus B (strain B1)	15	737	0.0203528	-0.163261	0.870313	-1.86537	-1.84962	PRKAA1	FALSE
AMPKA1	Human rhinovirus A serotype 89 (strain 41467-Gallo)	6	332	0.0180723	-0.457186	0.647537	-1.97281	-1.90587	PRKAA1	FALSE
AMPKA1	Human T-cell leukemia virus 1 (isolate Caribbea HS-35 subtype A)	17	593	0.0286678	2.79769	0.0051469	-1.63726	-1.9508	PRKAA1	TRUE
AMPKA1	Influenza A virus (strain A/Puerto Rico/8/1934 H1N1)	41	1729	0.0237131	-0.950927	0.341642	-1.87211	-1.81012	PRKAA1	FALSE
AMPKA1	Influenza B virus (strain B/Lee/1940)	26	1307	0.0198929	1.88963	0.0588071	-1.77911	-1.91852	PRKAA1	FALSE
AMPKA1	Influenza C virus (strain C/Ann Arbor/1/1950)	19	532	0.0357143	1.94765	0.0514564	-1.66145	-1.90169	PRKAA1	FALSE
AMPKA1	Isfahan virus	14	541	0.025878	-0.328978	0.742172	-1.86629	-1.82803	PRKAA1	FALSE
AMPKA1	Japanese encephalitis virus (strain Jaoars982)	14	612	0.0228758	1.60563	0.108354	-1.76969	-1.94298	PRKAA1	FALSE
AMPKA1	JC polyomavirus	2	201	0.00995025	-0.219941	0.825917	-1.93497	-1.8938	PRKAA1	FALSE
AMPKA1	Junin mammarenavirus	13	447	0.0290828	0.995738	0.319378	-1.77049	-1.89686	PRKAA1	FALSE
AMPKA1	KI polyomavirus (isolate Stockholm 60)	3	212	0.0141509	-0.193473	0.846589	-1.85598	-1.81998	PRKAA1	FALSE
AMPKA1	Lagos bat virus	13	538	0.0241636	-0.302921	0.76195	-1.83153	-1.7964	PRKAA1	FALSE
AMPKA1	Lake Victoria marburgvirus (strain Musoke-80)	30	749	0.0400534	0.490424	0.623834	-1.7902	-1.84086	PRKAA1	FALSE
AMPKA1	Langat virus	16	418	0.0382775	0.865527	0.38675	-1.64867	-1.76905	PRKAA1	FALSE
AMPKA1	Lassa virus (strain Mouse/Sierra Leone/Josiah/1976)	11	466	0.0236052	0.733383	0.463325	-1.74398	-1.83234	PRKAA1	FALSE
AMPKA1	Louping ill virus	24	421	0.0570071	2.31044	0.0208638	-1.60663	-1.92553	PRKAA1	TRUE
AMPKA1	Lymphocytic choriomeningitis virus (strain Armstrong)	16	467	0.0342612	1.28601	0.198441	-1.76821	-1.92553	PRKAA1	FALSE
AMPKA1	Machupo virus	13	458	0.0283843	-0.00561016	0.995524	-1.79649	-1.79577	PRKAA1	FALSE
AMPKA1	Mayaro virus (strain Brazil)	14	520	0.0269231	-1.33385	0.182254	-1.95944	-1.79875	PRKAA1	FALSE
AMPKA1	Measles virus (strain Ichinose-B95a)	18	734	0.0245232	1.01919	0.308115	-1.7743	-1.87939	PRKAA1	FALSE
AMPKA1	Merkel cell polyomavirus	8	217	0.0368664	-0.903134	0.366455	-1.96517	-1.79603	PRKAA1	FALSE
AMPKA1	Mokola virus	12	533	0.0225141	-0.834748	0.40386	-1.89608	-1.79866	PRKAA1	FALSE
AMPKA1	Molluscum contagiosum virus subtype 1	236	6610	0.0357035	3.09009	0.00200096	-1.71605	-1.82031	PRKAA1	TRUE
AMPKA1	Monkeypox virus (strain Zaire-96-I-16)	214	7807	0.0274113	-1.85752	0.0632366	-1.93529	-1.87808	PRKAA1	FALSE
AMPKA1	Mumps virus (strain Miyahara vaccine)	20	748	0.026738	-0.463182	0.643234	-1.79508	-1.74978	PRKAA1	FALSE
AMPKA1	Murray valley encephalitis virus (strain MVE-1-51)	13	442	0.0294118	-0.490815	0.623558	-1.88966	-1.82527	PRKAA1	FALSE
AMPKA1	Nipah virus	20	860	0.0232558	-1.69175	0.0906933	-2.0221	-1.86769	PRKAA1	FALSE
AMPKA1	Norwalk virus (strain GI/Human/United States/Norwalk/1968)	6	347	0.0172911	-1.76788	0.0770814	-2.01672	-1.76977	PRKAA1	FALSE
AMPKA1	O'nyong-nyong virus (strain Gulu)	8	533	0.0150094	-1.11667	0.264135	-2.02938	-1.89888	PRKAA1	FALSE
AMPKA1	Orf virus (strain Goat/Texas/SA00/2000)	164	5193	0.031581	1.06169	0.288375	-1.81336	-1.85389	PRKAA1	FALSE
AMPKA1	Parainfluenza virus 5 (strain W3)	20	753	0.0265604	-0.543763	0.586604	-1.96757	-1.91299	PRKAA1	FALSE
AMPKA1	Pichinde mammarenavirus	19	434	0.0437788	2.09173	0.0364627	-1.64955	-1.92558	PRKAA1	TRUE
AMPKA1	Poliovirus type 1 (strain Mahoney)	3	335	0.00895522	-2.37396	0.0175986	-2.15344	-1.8158	PRKAA1	FALSE
AMPKA1	Punta toro phlebovirus	16	585	0.0273504	1.43517	0.151237	-1.77386	-1.93541	PRKAA1	FALSE
AMPKA1	Rabies virus (strain Pasteur vaccins / PV)	15	534	0.0280899	0.411188	0.680935	-1.77924	-1.82771	PRKAA1	FALSE
AMPKA1	Rift valley fever virus (strain ZH-548 M12)	14	523	0.0267686	0.452594	0.650841	-1.77444	-1.82815	PRKAA1	FALSE
AMPKA1	Rosavirus A2 (isolate Human/Gambia/GA7403/2008)	6	374	0.0160428	-1.06877	0.285171	-1.96396	-1.818	PRKAA1	FALSE
AMPKA1	Ross river virus (strain NB5092)	12	496	0.0241935	-2.8103	0.00494961	-2.06042	-1.71737	PRKAA1	FALSE
AMPKA1	Rotavirus A (isolate RVA/Monkey/South Africa/SA11-H96/1958/G3P5B[2])	14	829	0.0168878	-1.26404	0.206215	-2.00843	-1.89079	PRKAA1	FALSE
AMPKA1	Rotavirus C (isolate RVC/Human/United Kingdom/Bristol/1989)	18	828	0.0217391	0.0168765	0.986535	-1.81354	-1.81506	PRKAA1	FALSE
AMPKA1	Rotavirus X (strain RVX/Human/China/NADRV-J19/1997/GXP[X])	16	808	0.019802	-1.74829	0.0804145	-2.02431	-1.85958	PRKAA1	FALSE
AMPKA1	Rubella virus (strain Therien)	5	323	0.0154799	-0.36002	0.718832	-1.82009	-1.76688	PRKAA1	FALSE
AMPKA1	Sagiyama virus	14	496	0.0282258	-0.265818	0.790379	-1.98152	-1.94939	PRKAA1	FALSE
AMPKA1	Saint Louis encephalitis virus	14	422	0.0331754	1.28709	0.198063	-1.74318	-1.91755	PRKAA1	FALSE
AMPKA1	Salivirus A (isolate Human/Nigeria/NG-J1/2007)	7	415	0.0168675	-1.21856	0.22301	-2.04511	-1.888	PRKAA1	FALSE
AMPKA1	Sapovirus (strain GII/Human/Japan/Sakai C12/2001)	4	441	0.00907029	-1.09861	0.271939	-2.02948	-1.88648	PRKAA1	FALSE
AMPKA1	Semliki forest virus	19	497	0.0382294	0.338172	0.735234	-1.85759	-1.89962	PRKAA1	FALSE
AMPKA1	Seoul virus (strain 80-39)	11	484	0.0227273	-0.942271	0.346054	-1.84117	-1.72693	PRKAA1	FALSE
AMPKA1	Severe acute respiratory syndrome coronavirus 2	46	2052	0.0224172	-2.96973	0.00298064	-1.96421	-1.79007	PRKAA1	FALSE
AMPKA1	Severe acute respiratory syndrome coronavirus	45	2005	0.0224439	-1.39576	0.162785	-1.95396	-1.87182	PRKAA1	FALSE
AMPKA1	Simian foamy virus (isolate chimpanzee)	15	458	0.0327511	0.703238	0.481907	-1.85356	-1.94336	PRKAA1	FALSE
AMPKA1	Sindbis virus	14	649	0.0215716	0.227281	0.820205	-1.91681	-1.94098	PRKAA1	FALSE
AMPKA1	Southampton virus (strain GI/Human/United Kingdom/Southampton/1991)	5	346	0.0144509	-0.985116	0.324567	-1.97999	-1.84155	PRKAA1	FALSE
AMPKA1	Thogotovirus dhoriense	9	459	0.0196078	-2.55534	0.0106083	-2.02681	-1.70932	PRKAA1	FALSE
AMPKA1	Tick-borne powassan virus (strain LB)	16	407	0.039312	0.348046	0.727805	-1.70642	-1.75328	PRKAA1	FALSE
AMPKA1	Torque teno virus (strain VT416)	5	192	0.0260417	0.274272	0.783876	-1.8871	-1.93941	PRKAA1	FALSE
AMPKA1	Toscana virus	7	370	0.0189189	0.413991	0.678881	-1.94585	-2.00737	PRKAA1	FALSE
AMPKA1	Vaccinia virus (strain Western Reserve)	213	7850	0.0271338	-1.90694	0.0565286	-1.91709	-1.85817	PRKAA1	FALSE
AMPKA1	Varicella-zoster virus (strain Dumas)	90	5281	0.0170422	-3.84747	0.000119345	-1.97796	-1.83704	PRKAA1	FALSE
AMPKA1	Variola virus (isolate Human/India/Ind3/1967)	219	7589	0.0288576	-0.83738	0.402379	-1.88638	-1.86002	PRKAA1	FALSE
AMPKA1	Venezuelan equine encephalitis virus (strain P676)	14	511	0.0273973	-0.79049	0.429242	-1.94237	-1.8461	PRKAA1	FALSE
AMPKA1	Vesicular stomatitis Indiana virus (strain San Juan)	11	514	0.0214008	1.49169	0.13578	-1.78775	-1.96566	PRKAA1	FALSE
AMPKA1	West Nile virus	18	445	0.0404494	1.66607	0.0956996	-1.69948	-1.91931	PRKAA1	FALSE
AMPKA1	Western equine encephalitis virus	13	507	0.025641	-0.4244	0.671274	-1.88226	-1.83037	PRKAA1	FALSE
AMPKA1	WU polyomavirus	3	208	0.0144231	-1.19537	0.231942	-2.0222	-1.79137	PRKAA1	FALSE
AMPKA1	Yaba monkey tumor virus (strain VR587)	171	5699	0.0300053	1.59981	0.109641	-1.78676	-1.84442	PRKAA1	FALSE
AMPKA1	Yellow fever virus (strain 17D vaccine)	13	413	0.031477	1.39955	0.161649	-1.68808	-1.86642	PRKAA1	FALSE
AMPKA1	Zaire ebolavirus (strain Mayinga-76)	18	839	0.0214541	-0.200135	0.841375	-1.80889	-1.79061	PRKAA1	FALSE
AMPKA1	Zika virus	10	425	0.0235294	0.602689	0.546716	-1.80417	-1.88787	PRKAA1	FALSE
AMPKA2	Adeno-associated virus 2 (isolate Srivastava/1982)	14	406	0.0344828	0.758649	0.448063	-2.13178	-2.24563	PRKAA2	FALSE
AMPKA2	Aichi virus (strain Human/A846/88/1989)	5	401	0.0124688	-1.38484	0.166101	-2.37739	-2.18453	PRKAA2	FALSE
AMPKA2	Australian bat lyssavirus (isolate Bat/AUS/1996)	16	549	0.0291439	0.756191	0.449535	-2.20324	-2.29963	PRKAA2	FALSE
AMPKA2	Banna virus (strain Indonesia/JKT-6423/1980)	15	780	0.0192308	0.081147	0.935325	-2.32629	-2.33513	PRKAA2	FALSE
AMPKA2	Barmah forest virus	20	514	0.0389105	-1.73824	0.0821693	-2.35373	-2.1128	PRKAA2	FALSE
AMPKA2	BK polyomavirus	10	246	0.0406504	-1.00921	0.312876	-2.30293	-2.08139	PRKAA2	FALSE
AMPKA2	Bunyamwera virus	14	553	0.0253165	-0.588807	0.555991	-2.39348	-2.32135	PRKAA2	FALSE
AMPKA2	Bunyavirus La Crosse (isolate Human/United States/L78/1978)	13	537	0.0242086	-1.15217	0.24925	-2.43712	-2.29011	PRKAA2	FALSE
AMPKA2	Bunyavirus snowshoe hare	15	541	0.0277264	-1.87765	0.0604295	-2.42059	-2.17606	PRKAA2	FALSE
AMPKA2	Cercopithecine alphaherpesvirus 2	155	3724	0.0416219	3.04413	0.00233351	-2.11467	-2.2702	PRKAA2	TRUE
AMPKA2	Chandipura virus	9	528	0.0170455	-0.523864	0.600373	-2.303	-2.23448	PRKAA2	FALSE
AMPKA2	Chikungunya virus (strain S27-African prototype)	16	605	0.0264463	-0.583015	0.559883	-2.37517	-2.30417	PRKAA2	FALSE
AMPKA2	Cosavirus A (isolate Human/Pakistan/0553/-)	6	316	0.0189873	-0.906226	0.364816	-2.36961	-2.21689	PRKAA2	FALSE
AMPKA2	Cowpox virus (strain Brighton Red)	21	1006	0.0208748	-1.46712	0.142342	-2.46018	-2.32161	PRKAA2	FALSE
AMPKA2	Coxsackievirus A16 (strain G-10)	5	308	0.0162338	-0.3856	0.699793	-2.47264	-2.4112	PRKAA2	FALSE
AMPKA2	Crimean-Congo hemorrhagic fever virus (strain Nigeria/IbAr10200/1970)	25	1009	0.024777	-1.13444	0.256609	-2.37498	-2.26808	PRKAA2	FALSE
AMPKA2	Dengue virus type 1 (strain Nauru/West Pac/1974)	15	462	0.0324675	-0.660608	0.508864	-2.2263	-2.13074	PRKAA2	FALSE
AMPKA2	Dugbe virus (isolate ArD44313)	31	924	0.0335498	-0.811274	0.417208	-2.29175	-2.21214	PRKAA2	FALSE
AMPKA2	Duvenhage virus	14	553	0.0253165	0.128682	0.897609	-2.26971	-2.28702	PRKAA2	FALSE
AMPKA2	Eastern chimpanzee simian foamy virus	15	449	0.0334076	-0.2992	0.764788	-2.21796	-2.17513	PRKAA2	FALSE
AMPKA2	Eastern equine encephalitis virus	9	508	0.0177165	-0.84831	0.396265	-2.30859	-2.19955	PRKAA2	FALSE
AMPKA2	Encephalomyocarditis virus (strain Rueckert)	6	359	0.0167131	0.259411	0.795318	-2.17577	-2.21544	PRKAA2	FALSE
AMPKA2	Epstein-Barr virus (strain B95-8)	169	5734	0.0294733	-0.99697	0.318779	-2.26786	-2.22785	PRKAA2	FALSE
AMPKA2	European bat lyssavirus 1 (strain Bat/Germany/RV9/1968)	15	539	0.0278293	-1.59805	0.110032	-2.29172	-2.08199	PRKAA2	FALSE
AMPKA2	GB virus C	7	389	0.0179949	-1.8179	0.0690797	-2.54053	-2.27068	PRKAA2	FALSE
AMPKA2	Hantaan virus (strain 76-118)	16	515	0.031068	-0.616299	0.537697	-2.32756	-2.24411	PRKAA2	FALSE
AMPKA2	Hendra virus (isolate Horse/Autralia/Hendra/1994)	9	854	0.0105386	-1.95306	0.0508131	-2.49451	-2.29747	PRKAA2	FALSE
AMPKA2	Hepatitis B virus genotype C subtype ayr (isolate Human/Japan/Okamoto/-)	16	293	0.0546075	4.38645	1.15217e-05	-1.59025	-2.36553	PRKAA2	TRUE
AMPKA2	Hepatitis C virus genotype 1a (isolate H77)	9	458	0.0196507	-2.50775	0.0121502	-2.43939	-2.0995	PRKAA2	FALSE
AMPKA2	Hepatitis delta virus genotype I (isolate D380)	2	33	0.0606061	1.4123	0.157862	-1.65007	-2.48285	PRKAA2	FALSE
AMPKA2	Hepatitis E virus genotype 1 (isolate Human/China/HeBei/1987)	8	348	0.0229885	-0.342826	0.73173	-2.27031	-2.21609	PRKAA2	FALSE
AMPKA2	Horsepox virus	234	8608	0.027184	-5.54741	2.89931e-08	-2.41162	-2.22832	PRKAA2	FALSE
AMPKA2	Human adenovirus C serotype 2	71	1854	0.0382956	2.46892	0.013552	-2.13583	-2.31141	PRKAA2	TRUE
AMPKA2	Human astrovirus-1	14	429	0.032634	-2.24992	0.0244541	-2.43588	-2.11038	PRKAA2	FALSE
AMPKA2	Human betaherpesvirus 7	164	5666	0.0289446	-0.738086	0.460462	-2.29232	-2.26239	PRKAA2	FALSE
AMPKA2	Human coronavirus 229E	24	1685	0.0142433	-1.19417	0.23241	-2.3215	-2.23662	PRKAA2	FALSE
AMPKA2	Human cytomegalovirus (strain Merlin)	285	9162	0.0311067	-1.31285	0.189233	-2.23528	-2.19435	PRKAA2	FALSE
AMPKA2	Human enterovirus 70 (strain J670/71)	6	302	0.0198675	0.449116	0.653348	-2.30515	-2.38436	PRKAA2	FALSE
AMPKA2	Human hepatitis A virus genotype IB (isolate HM175)	9	303	0.029703	-1.07994	0.280169	-2.25749	-2.06894	PRKAA2	FALSE
AMPKA2	Human herpesvirus 1 (strain 17)	160	4662	0.03432	0.724084	0.469014	-2.19019	-2.22266	PRKAA2	FALSE
AMPKA2	Human herpesvirus 2 (strain HG52)	171	4675	0.0365775	1.92427	0.0543209	-2.11091	-2.19818	PRKAA2	FALSE
AMPKA2	Human herpesvirus 6A (strain Uganda-1102)	231	6640	0.0347892	0.695685	0.486626	-2.21769	-2.24362	PRKAA2	FALSE
AMPKA2	Human herpesvirus 8 type P (isolate GK18)	124	5447	0.0227648	-2.08042	0.0374874	-2.32397	-2.23984	PRKAA2	FALSE
AMPKA2	Human immunodeficiency virus type 1 group M subtype B (isolate HXB2)	10	409	0.0244499	-1.14494	0.252236	-2.41204	-2.24612	PRKAA2	FALSE
AMPKA2	Human lung-associated vientovirus LT	4	132	0.030303	0.199747	0.841679	-2.33934	-2.39445	PRKAA2	FALSE
AMPKA2	Human metapneumovirus (strain CAN97-83)	16	646	0.0247678	-0.0671888	0.946431	-2.28241	-2.2744	PRKAA2	FALSE
AMPKA2	Human papillomavirus type 1	3	202	0.0148515	-1.72389	0.0847273	-2.57094	-2.1948	PRKAA2	FALSE
AMPKA2	Human papillomavirus type 16	8	313	0.0255591	-1.34428	0.178857	-2.47415	-2.25672	PRKAA2	FALSE
AMPKA2	Human papillomavirus type 2a	11	371	0.0296496	-1.06085	0.28876	-2.39773	-2.22487	PRKAA2	FALSE
AMPKA2	Human parainfluenza virus 1 strain Washington/1964	16	857	0.0186698	-1.00938	0.312791	-2.23941	-2.13108	PRKAA2	FALSE
AMPKA2	Human parechovirus 2 (strain Williamson)	3	329	0.00911854	-2.21704	0.0266207	-2.52388	-2.1523	PRKAA2	FALSE
AMPKA2	Human parvovirus B19 (strain HV)	2	259	0.00772201	-1.40827	0.15905	-2.52604	-2.28077	PRKAA2	FALSE
AMPKA2	Human respiratory syncytial virus B (strain B1)	11	737	0.0149254	-1.15124	0.249633	-2.32383	-2.19748	PRKAA2	FALSE
AMPKA2	Human rhinovirus A serotype 89 (strain 41467-Gallo)	5	332	0.0150602	-0.445434	0.656006	-2.39079	-2.3229	PRKAA2	FALSE
AMPKA2	Human T-cell leukemia virus 1 (isolate Caribbea HS-35 subtype A)	20	593	0.0337268	2.77994	0.00543688	-1.84802	-2.18684	PRKAA2	TRUE
AMPKA2	Influenza A virus (strain A/Puerto Rico/8/1934 H1N1)	41	1729	0.0237131	-1.67534	0.0938669	-2.31557	-2.19289	PRKAA2	FALSE
AMPKA2	Influenza B virus (strain B/Lee/1940)	33	1307	0.0252487	0.0103565	0.991737	-2.20794	-2.20879	PRKAA2	FALSE
AMPKA2	Influenza C virus (strain C/Ann Arbor/1/1950)	25	532	0.0469925	1.45795	0.144854	-2.12966	-2.33692	PRKAA2	FALSE
AMPKA2	Isfahan virus	10	541	0.0184843	-1.13655	0.255728	-2.31358	-2.16859	PRKAA2	FALSE
AMPKA2	Japanese encephalitis virus (strain Jaoars982)	15	612	0.0245098	0.249046	0.803325	-2.24635	-2.27707	PRKAA2	FALSE
AMPKA2	JC polyomavirus	3	201	0.0149254	-0.874868	0.381646	-2.39263	-2.19755	PRKAA2	FALSE
AMPKA2	Junin mammarenavirus	12	447	0.0268456	1.41926	0.155824	-2.21074	-2.40883	PRKAA2	FALSE
AMPKA2	KI polyomavirus (isolate Stockholm 60)	6	212	0.0283019	-1.6954	0.0899988	-2.2353	-1.89096	PRKAA2	FALSE
AMPKA2	Lagos bat virus	12	538	0.0223048	-0.0268401	0.978587	-2.26024	-2.25681	PRKAA2	FALSE
AMPKA2	Lake Victoria marburgvirus (strain Musoke-80)	35	749	0.046729	-0.22494	0.822026	-2.15391	-2.12851	PRKAA2	FALSE
AMPKA2	Langat virus	18	418	0.0430622	1.27682	0.201665	-2.16404	-2.35538	PRKAA2	FALSE
AMPKA2	Lassa virus (strain Mouse/Sierra Leone/Josiah/1976)	10	466	0.0214592	-0.849194	0.395773	-2.16834	-2.05378	PRKAA2	FALSE
AMPKA2	Louping ill virus	22	421	0.0522565	-1.03852	0.299026	-2.11887	-1.95931	PRKAA2	FALSE
AMPKA2	Lymphocytic choriomeningitis virus (strain Armstrong)	16	467	0.0342612	-0.193594	0.846494	-2.21364	-2.18704	PRKAA2	FALSE
AMPKA2	Machupo virus	14	458	0.0305677	-0.263325	0.7923	-2.22813	-2.19117	PRKAA2	FALSE
AMPKA2	Mayaro virus (strain Brazil)	15	520	0.0288462	-2.41852	0.0155836	-2.40332	-2.08428	PRKAA2	FALSE
AMPKA2	Measles virus (strain Ichinose-B95a)	20	734	0.027248	0.353722	0.723547	-2.23128	-2.2709	PRKAA2	FALSE
AMPKA2	Merkel cell polyomavirus	8	217	0.0368664	-0.437403	0.661819	-2.29929	-2.21123	PRKAA2	FALSE
AMPKA2	Mokola virus	12	533	0.0225141	-1.71203	0.0868911	-2.33134	-2.10396	PRKAA2	FALSE
AMPKA2	Molluscum contagiosum virus subtype 1	270	6610	0.0408472	4.39309	1.11751e-05	-2.08476	-2.2495	PRKAA2	TRUE
AMPKA2	Monkeypox virus (strain Zaire-96-I-16)	199	7807	0.0254899	-7.05424	1.73549e-12	-2.45294	-2.20826	PRKAA2	FALSE
AMPKA2	Mumps virus (strain Miyahara vaccine)	22	748	0.0294118	-0.027397	0.978143	-2.18313	-2.18012	PRKAA2	FALSE
AMPKA2	Murray valley encephalitis virus (strain MVE-1-51)	12	442	0.0271493	-1.22639	0.220051	-2.3785	-2.20312	PRKAA2	FALSE
AMPKA2	Nipah virus	18	860	0.0209302	-2.85652	0.00428308	-2.52022	-2.22544	PRKAA2	FALSE
AMPKA2	Norwalk virus (strain GI/Human/United States/Norwalk/1968)	8	347	0.0230548	-1.72905	0.0838005	-2.42516	-2.145	PRKAA2	FALSE
AMPKA2	O'nyong-nyong virus (strain Gulu)	12	533	0.0225141	-2.73939	0.00615541	-2.46171	-2.11171	PRKAA2	FALSE
AMPKA2	Orf virus (strain Goat/Texas/SA00/2000)	175	5193	0.0336992	-0.0888814	0.929176	-2.21792	-2.21415	PRKAA2	FALSE
AMPKA2	Parainfluenza virus 5 (strain W3)	21	753	0.0278884	-2.45349	0.0141477	-2.39266	-2.125	PRKAA2	FALSE
AMPKA2	Pichinde mammarenavirus	18	434	0.0414747	1.55956	0.118863	-2.08149	-2.31781	PRKAA2	FALSE
AMPKA2	Poliovirus type 1 (strain Mahoney)	2	335	0.00597015	-1.68251	0.0924699	-2.62577	-2.35938	PRKAA2	FALSE
AMPKA2	Punta toro phlebovirus	16	585	0.0273504	-0.290689	0.771289	-2.22903	-2.19378	PRKAA2	FALSE
AMPKA2	Rabies virus (strain Pasteur vaccins / PV)	14	534	0.0262172	-0.306825	0.758977	-2.20209	-2.16153	PRKAA2	FALSE
AMPKA2	Rift valley fever virus (strain ZH-548 M12)	14	523	0.0267686	0.0878086	0.930029	-2.20213	-2.21397	PRKAA2	FALSE
AMPKA2	Rosavirus A2 (isolate Human/Gambia/GA7403/2008)	5	374	0.013369	-1.11021	0.266907	-2.32796	-2.16084	PRKAA2	FALSE
AMPKA2	Ross river virus (strain NB5092)	13	496	0.0262097	-2.95369	0.00314002	-2.50905	-2.12346	PRKAA2	FALSE
AMPKA2	Rotavirus A (isolate RVA/Monkey/South Africa/SA11-H96/1958/G3P5B[2])	15	829	0.0180941	-1.98302	0.0473648	-2.50195	-2.29872	PRKAA2	FALSE
AMPKA2	Rotavirus C (isolate RVC/Human/United Kingdom/Bristol/1989)	22	828	0.02657	0.136655	0.891303	-2.30494	-2.31899	PRKAA2	FALSE
AMPKA2	Rotavirus X (strain RVX/Human/China/NADRV-J19/1997/GXP[X])	15	808	0.0185644	-3.35872	0.000783034	-2.52806	-2.16177	PRKAA2	FALSE
AMPKA2	Rubella virus (strain Therien)	8	323	0.0247678	0.871945	0.383238	-2.12475	-2.26509	PRKAA2	FALSE
AMPKA2	Sagiyama virus	15	496	0.0302419	-1.92639	0.0540558	-2.41391	-2.15542	PRKAA2	FALSE
AMPKA2	Saint Louis encephalitis virus	17	422	0.0402844	-0.560801	0.574933	-2.17938	-2.09687	PRKAA2	FALSE
AMPKA2	Salivirus A (isolate Human/Nigeria/NG-J1/2007)	9	415	0.0216867	-3.02605	0.0024777	-2.38631	-1.95832	PRKAA2	FALSE
AMPKA2	Sapovirus (strain GII/Human/Japan/Sakai C12/2001)	6	441	0.0136054	-1.82371	0.0681957	-2.4503	-2.19486	PRKAA2	FALSE
AMPKA2	Semliki forest virus	20	497	0.0402414	0.465878	0.641303	-2.28189	-2.34704	PRKAA2	FALSE
AMPKA2	Seoul virus (strain 80-39)	13	484	0.0268595	0.0989993	0.921139	-2.31936	-2.33274	PRKAA2	FALSE
AMPKA2	Severe acute respiratory syndrome coronavirus 2	46	2052	0.0224172	-2.91799	0.00352296	-2.43081	-2.24095	PRKAA2	FALSE
AMPKA2	Severe acute respiratory syndrome coronavirus	48	2005	0.0239401	-3.06892	0.00214838	-2.41642	-2.21552	PRKAA2	FALSE
AMPKA2	Simian foamy virus (isolate chimpanzee)	14	458	0.0305677	-0.747474	0.454777	-2.21573	-2.11557	PRKAA2	FALSE
AMPKA2	Sindbis virus	17	649	0.0261941	-0.211235	0.832704	-2.32412	-2.29922	PRKAA2	FALSE
AMPKA2	Southampton virus (strain GI/Human/United Kingdom/Southampton/1991)	7	346	0.0202312	-0.51974	0.603245	-2.37626	-2.29268	PRKAA2	FALSE
AMPKA2	Thogotovirus dhoriense	7	459	0.0152505	-2.23332	0.0255279	-2.51326	-2.18149	PRKAA2	FALSE
AMPKA2	Tick-borne powassan virus (strain LB)	15	407	0.036855	-0.803622	0.421615	-2.22882	-2.10798	PRKAA2	FALSE
AMPKA2	Torque teno virus (strain VT416)	4	192	0.0208333	-1.08285	0.278876	-2.21917	-2.00376	PRKAA2	FALSE
AMPKA2	Toscana virus	5	370	0.0135135	-0.59491	0.551904	-2.41896	-2.32351	PRKAA2	FALSE
AMPKA2	Vaccinia virus (strain Western Reserve)	203	7850	0.0258599	-7.99625	1.28263e-15	-2.43091	-2.15593	PRKAA2	FALSE
AMPKA2	Varicella-zoster virus (strain Dumas)	97	5281	0.0183677	-4.22579	2.38104e-05	-2.40712	-2.23363	PRKAA2	FALSE
AMPKA2	Variola virus (isolate Human/India/Ind3/1967)	212	7589	0.0279352	-4.71092	2.46606e-06	-2.39117	-2.2269	PRKAA2	FALSE
AMPKA2	Venezuelan equine encephalitis virus (strain P676)	17	511	0.0332681	-0.682175	0.495128	-2.39579	-2.3021	PRKAA2	FALSE
AMPKA2	Vesicular stomatitis Indiana virus (strain San Juan)	13	514	0.0252918	0.0105281	0.9916	-2.22254	-2.22397	PRKAA2	FALSE
AMPKA2	West Nile virus	18	445	0.0404494	-0.602861	0.546601	-2.19489	-2.10601	PRKAA2	FALSE
AMPKA2	Western equine encephalitis virus	12	507	0.0236686	-1.14744	0.2512	-2.30291	-2.14424	PRKAA2	FALSE
AMPKA2	WU polyomavirus	3	208	0.0144231	-1.50922	0.131241	-2.44894	-2.12745	PRKAA2	FALSE
AMPKA2	Yaba monkey tumor virus (strain VR587)	154	5699	0.0270223	-1.12856	0.259084	-2.29899	-2.25369	PRKAA2	FALSE
AMPKA2	Yellow fever virus (strain 17D vaccine)	15	413	0.0363196	0.275918	0.782611	-2.19177	-2.23329	PRKAA2	FALSE
AMPKA2	Zaire ebolavirus (strain Mayinga-76)	24	839	0.0286055	0.131473	0.895401	-2.207	-2.2205	PRKAA2	FALSE
AMPKA2	Zika virus	8	425	0.0188235	-1.24196	0.214253	-2.3162	-2.12779	PRKAA2	FALSE
ANKRD3	Adeno-associated virus 2 (isolate Srivastava/1982)	4	406	0.00985222	-0.0280465	0.977625	-1.04094	-1.03841	RIPK4	FALSE
ANKRD3	Aichi virus (strain Human/A846/88/1989)	1	401	0.00249377	-0.368811	0.712269	-1.16619	-1.13417	RIPK4	FALSE
ANKRD3	Australian bat lyssavirus (isolate Bat/AUS/1996)	9	549	0.0163934	2.26708	0.0233856	-0.935169	-1.11052	RIPK4	TRUE
ANKRD3	Banna virus (strain Indonesia/JKT-6423/1980)	5	780	0.00641026	3.33593	0.000850146	-0.973934	-1.18733	RIPK4	FALSE
ANKRD3	Barmah forest virus	5	514	0.00972763	0.981578	0.326308	-1.04171	-1.1204	RIPK4	FALSE
ANKRD3	BK polyomavirus	1	246	0.00406504	3.42776	0.000608588	-0.874518	-1.26541	RIPK4	FALSE
ANKRD3	Bunyamwera virus	12	553	0.0216998	5.18551	2.15428e-07	-0.749801	-1.15107	RIPK4	TRUE
ANKRD3	Bunyavirus La Crosse (isolate Human/United States/L78/1978)	8	537	0.0148976	2.97122	0.00296623	-0.798274	-1.03424	RIPK4	TRUE
ANKRD3	Bunyavirus snowshoe hare	12	541	0.0221811	6.38957	1.66351e-10	-0.805843	-1.30013	RIPK4	TRUE
ANKRD3	Cercopithecine alphaherpesvirus 2	16	3724	0.00429646	-3.07228	0.00212434	-1.21762	-1.12596	RIPK4	FALSE
ANKRD3	Chandipura virus	0	528	0	1.73797	0.0822167	-1.01621	-1.15159	RIPK4	FALSE
ANKRD3	Chikungunya virus (strain S27-African prototype)	5	605	0.00826446	2.7252	0.00642628	-1.02089	-1.22089	RIPK4	FALSE
ANKRD3	Cosavirus A (isolate Human/Pakistan/0553/-)	5	316	0.0158228	1.04514	0.295959	-1.03283	-1.13839	RIPK4	FALSE
ANKRD3	Cowpox virus (strain Brighton Red)	6	1006	0.00596421	3.20681	0.00134218	-0.948334	-1.13244	RIPK4	FALSE
ANKRD3	Coxsackievirus A16 (strain G-10)	1	308	0.00324675	1.71251	0.0868019	-0.978369	-1.14944	RIPK4	FALSE
ANKRD3	Crimean-Congo hemorrhagic fever virus (strain Nigeria/IbAr10200/1970)	7	1009	0.00693756	0.861138	0.389162	-1.09304	-1.14179	RIPK4	FALSE
ANKRD3	Dengue virus type 1 (strain Nauru/West Pac/1974)	9	462	0.0194805	2.36445	0.0180568	-0.992594	-1.18474	RIPK4	TRUE
ANKRD3	Dugbe virus (isolate ArD44313)	8	924	0.00865801	1.20692	0.227465	-1.0845	-1.15477	RIPK4	FALSE
ANKRD3	Duvenhage virus	7	553	0.0126582	3.10316	0.00191468	-0.952728	-1.18158	RIPK4	FALSE
ANKRD3	Eastern chimpanzee simian foamy virus	4	449	0.00890869	0.0972442	0.922532	-1.22524	-1.2333	RIPK4	FALSE
ANKRD3	Eastern equine encephalitis virus	9	508	0.0177165	-0.833325	0.404661	-1.04987	-0.981181	RIPK4	FALSE
ANKRD3	Encephalomyocarditis virus (strain Rueckert)	2	359	0.00557103	1.42687	0.153617	-1.06148	-1.19586	RIPK4	FALSE
ANKRD3	Epstein-Barr virus (strain B95-8)	32	5734	0.00558075	-1.84743	0.0646842	-1.20128	-1.15709	RIPK4	FALSE
ANKRD3	European bat lyssavirus 1 (strain Bat/Germany/RV9/1968)	7	539	0.012987	2.81688	0.00484925	-0.970325	-1.18852	RIPK4	FALSE
ANKRD3	GB virus C	3	389	0.00771208	0.563418	0.57315	-1.13721	-1.18814	RIPK4	FALSE
ANKRD3	Hantaan virus (strain 76-118)	5	515	0.00970874	3.33837	0.000842728	-0.886019	-1.15481	RIPK4	FALSE
ANKRD3	Hendra virus (isolate Horse/Autralia/Hendra/1994)	8	854	0.00936768	2.21718	0.026611	-1.00312	-1.14261	RIPK4	TRUE
ANKRD3	Hepatitis B virus genotype C subtype ayr (isolate Human/Japan/Okamoto/-)	3	293	0.0102389	0.221444	0.824747	-1.0638	-1.0868	RIPK4	FALSE
ANKRD3	Hepatitis C virus genotype 1a (isolate H77)	3	458	0.00655022	0.822187	0.41097	-1.10605	-1.17607	RIPK4	FALSE
ANKRD3	Hepatitis delta virus genotype I (isolate D380)	0	33	0	-1.65083	0.098774	-1.81113	-1.27681	RIPK4	FALSE
ANKRD3	Hepatitis E virus genotype 1 (isolate Human/China/HeBei/1987)	3	348	0.00862069	1.34363	0.17907	-1.09105	-1.21694	RIPK4	FALSE
ANKRD3	Horsepox virus	99	8608	0.0115009	14.1271	2.58716e-45	-0.898187	-1.17034	RIPK4	TRUE
ANKRD3	Human adenovirus C serotype 2	15	1854	0.00809061	1.68593	0.091809	-1.07552	-1.14658	RIPK4	FALSE
ANKRD3	Human astrovirus-1	3	429	0.00699301	1.22905	0.219053	-1.05213	-1.15596	RIPK4	FALSE
ANKRD3	Human betaherpesvirus 7	53	5666	0.00935404	8.93848	3.94564e-19	-0.925081	-1.13658	RIPK4	TRUE
ANKRD3	Human coronavirus 229E	13	1685	0.00771513	2.77113	0.00558615	-0.994688	-1.1152	RIPK4	TRUE
ANKRD3	Human cytomegalovirus (strain Merlin)	74	9162	0.00807684	5.64303	1.67085e-08	-1.04284	-1.14866	RIPK4	TRUE
ANKRD3	Human enterovirus 70 (strain J670/71)	2	302	0.00662252	1.28003	0.200536	-1.03079	-1.15783	RIPK4	FALSE
ANKRD3	Human hepatitis A virus genotype IB (isolate HM175)	2	303	0.00660066	1.27292	0.203046	-1.05995	-1.18957	RIPK4	FALSE
ANKRD3	Human herpesvirus 1 (strain 17)	33	4662	0.00707851	-2.28908	0.0220749	-1.20943	-1.14826	RIPK4	FALSE
ANKRD3	Human herpesvirus 2 (strain HG52)	26	4675	0.0055615	-2.06539	0.0388863	-1.22429	-1.16954	RIPK4	FALSE
ANKRD3	Human herpesvirus 6A (strain Uganda-1102)	71	6640	0.0106928	9.46352	2.9774e-21	-0.943594	-1.15259	RIPK4	TRUE
ANKRD3	Human herpesvirus 8 type P (isolate GK18)	38	5447	0.00697632	-0.359378	0.719312	-1.16026	-1.15161	RIPK4	FALSE
ANKRD3	Human immunodeficiency virus type 1 group M subtype B (isolate HXB2)	5	409	0.0122249	1.22645	0.220028	-1.0132	-1.1276	RIPK4	FALSE
ANKRD3	Human lung-associated vientovirus LT	3	132	0.0227273	1.19163	0.233405	-0.984776	-1.18149	RIPK4	FALSE
ANKRD3	Human metapneumovirus (strain CAN97-83)	5	646	0.00773994	1.71357	0.0866076	-1.05853	-1.17485	RIPK4	FALSE
ANKRD3	Human papillomavirus type 1	2	202	0.00990099	0.204981	0.837587	-1.12911	-1.15419	RIPK4	FALSE
ANKRD3	Human papillomavirus type 16	4	313	0.0127796	0.783077	0.433582	-1.0937	-1.17114	RIPK4	FALSE
ANKRD3	Human papillomavirus type 2a	2	371	0.00539084	0.630592	0.528308	-1.11772	-1.18006	RIPK4	FALSE
ANKRD3	Human parainfluenza virus 1 strain Washington/1964	7	857	0.00816803	3.67632	0.000236622	-0.888677	-1.11113	RIPK4	FALSE
ANKRD3	Human parechovirus 2 (strain Williamson)	2	329	0.00607903	2.67234	0.0075325	-0.980088	-1.23323	RIPK4	FALSE
ANKRD3	Human parvovirus B19 (strain HV)	1	259	0.003861	0.165727	0.868372	-1.12723	-1.14537	RIPK4	FALSE
ANKRD3	Human respiratory syncytial virus B (strain B1)	4	737	0.00542741	2.37435	0.0175797	-0.978096	-1.13361	RIPK4	FALSE
ANKRD3	Human rhinovirus A serotype 89 (strain 41467-Gallo)	4	332	0.0120482	2.42159	0.0154527	-1.00979	-1.24501	RIPK4	FALSE
ANKRD3	Human T-cell leukemia virus 1 (isolate Caribbea HS-35 subtype A)	1	593	0.00168634	1.11348	0.265501	-1.13061	-1.20837	RIPK4	FALSE
ANKRD3	Influenza A virus (strain A/Puerto Rico/8/1934 H1N1)	15	1729	0.00867553	3.33382	0.000856621	-0.992737	-1.13633	RIPK4	TRUE
ANKRD3	Influenza B virus (strain B/Lee/1940)	8	1307	0.00612089	0.936679	0.348924	-1.04935	-1.09463	RIPK4	FALSE
ANKRD3	Influenza C virus (strain C/Ann Arbor/1/1950)	6	532	0.0112782	1.73341	0.0830225	-0.942035	-1.07443	RIPK4	FALSE
ANKRD3	Isfahan virus	0	541	0	1.09941	0.271589	-1.05779	-1.13852	RIPK4	FALSE
ANKRD3	Japanese encephalitis virus (strain Jaoars982)	7	612	0.0114379	2.36573	0.0179945	-0.994528	-1.16433	RIPK4	FALSE
ANKRD3	JC polyomavirus	1	201	0.00497512	2.54167	0.0110325	-0.903634	-1.19863	RIPK4	FALSE
ANKRD3	Junin mammarenavirus	1	447	0.00223714	2.73895	0.00616359	-0.973454	-1.19238	RIPK4	FALSE
ANKRD3	KI polyomavirus (isolate Stockholm 60)	1	212	0.00471698	0.253279	0.800053	-1.14165	-1.17273	RIPK4	FALSE
ANKRD3	Lagos bat virus	4	538	0.00743494	3.71216	0.000205495	-0.967882	-1.25335	RIPK4	FALSE
ANKRD3	Lake Victoria marburgvirus (strain Musoke-80)	5	749	0.00667557	1.703	0.0885683	-1.00789	-1.11988	RIPK4	FALSE
ANKRD3	Langat virus	4	418	0.00956938	3.47603	0.000508889	-0.871869	-1.17945	RIPK4	FALSE
ANKRD3	Lassa virus (strain Mouse/Sierra Leone/Josiah/1976)	5	466	0.0107296	2.16272	0.030563	-0.976778	-1.15333	RIPK4	FALSE
ANKRD3	Louping ill virus	3	421	0.00712589	3.408	0.000654404	-0.915722	-1.21011	RIPK4	FALSE
ANKRD3	Lymphocytic choriomeningitis virus (strain Armstrong)	2	467	0.00428266	1.85751	0.0632385	-0.977549	-1.12775	RIPK4	FALSE
ANKRD3	Machupo virus	7	458	0.0152838	2.0157	0.0438314	-0.947679	-1.11503	RIPK4	FALSE
ANKRD3	Mayaro virus (strain Brazil)	4	520	0.00769231	2.16678	0.0302515	-0.974366	-1.14378	RIPK4	FALSE
ANKRD3	Measles virus (strain Ichinose-B95a)	6	734	0.00817439	1.89045	0.0586984	-1.01008	-1.13476	RIPK4	FALSE
ANKRD3	Merkel cell polyomavirus	1	217	0.00460829	-0.195415	0.845068	-1.22188	-1.19802	RIPK4	FALSE
ANKRD3	Mokola virus	5	533	0.00938086	1.75822	0.0787096	-0.958657	-1.09645	RIPK4	FALSE
ANKRD3	Molluscum contagiosum virus subtype 1	45	6610	0.00680787	6.26716	3.67693e-10	-1.03107	-1.17024	RIPK4	TRUE
ANKRD3	Monkeypox virus (strain Zaire-96-I-16)	93	7807	0.0119124	12.5483	4.06199e-36	-0.889333	-1.14562	RIPK4	TRUE
ANKRD3	Mumps virus (strain Miyahara vaccine)	2	748	0.0026738	1.50894	0.131315	-1.05047	-1.14719	RIPK4	FALSE
ANKRD3	Murray valley encephalitis virus (strain MVE-1-51)	5	442	0.0113122	1.11294	0.265736	-1.00878	-1.10414	RIPK4	FALSE
ANKRD3	Nipah virus	7	860	0.00813953	2.67873	0.00739025	-1.03573	-1.20188	RIPK4	FALSE
ANKRD3	Norwalk virus (strain GI/Human/United States/Norwalk/1968)	1	347	0.00288184	-0.272795	0.78501	-1.20243	-1.17594	RIPK4	FALSE
ANKRD3	O'nyong-nyong virus (strain Gulu)	3	533	0.00562852	0.910246	0.362693	-1.00238	-1.07295	RIPK4	FALSE
ANKRD3	Orf virus (strain Goat/Texas/SA00/2000)	38	5193	0.00731754	3.36902	0.000754365	-1.05201	-1.13546	RIPK4	TRUE
ANKRD3	Parainfluenza virus 5 (strain W3)	3	753	0.00398406	1.6076	0.107923	-1.0276	-1.13404	RIPK4	FALSE
ANKRD3	Pichinde mammarenavirus	6	434	0.0138249	0.864307	0.387419	-0.959542	-1.03631	RIPK4	FALSE
ANKRD3	Poliovirus type 1 (strain Mahoney)	1	335	0.00298507	0.245965	0.805709	-1.00894	-1.0334	RIPK4	FALSE
ANKRD3	Punta toro phlebovirus	7	585	0.0119658	2.98253	0.00285881	-1.01563	-1.22841	RIPK4	FALSE
ANKRD3	Rabies virus (strain Pasteur vaccins / PV)	7	534	0.0131086	2.59475	0.00946596	-0.97241	-1.17634	RIPK4	FALSE
ANKRD3	Rift valley fever virus (strain ZH-548 M12)	2	523	0.00382409	1.62	0.105232	-1.02989	-1.15834	RIPK4	FALSE
ANKRD3	Rosavirus A2 (isolate Human/Gambia/GA7403/2008)	3	374	0.00802139	-0.450045	0.652678	-1.16084	-1.11952	RIPK4	FALSE
ANKRD3	Ross river virus (strain NB5092)	9	496	0.0181452	1.23616	0.216398	-1.03147	-1.1328	RIPK4	FALSE
ANKRD3	Rotavirus A (isolate RVA/Monkey/South Africa/SA11-H96/1958/G3P5B[2])	7	829	0.00844391	2.8288	0.00467228	-0.962181	-1.13591	RIPK4	FALSE
ANKRD3	Rotavirus C (isolate RVC/Human/United Kingdom/Bristol/1989)	4	828	0.00483092	5.08435	3.68886e-07	-0.859993	-1.17065	RIPK4	FALSE
ANKRD3	Rotavirus X (strain RVX/Human/China/NADRV-J19/1997/GXP[X])	10	808	0.0123762	3.81697	0.0001351	-0.900903	-1.14566	RIPK4	TRUE
ANKRD3	Rubella virus (strain Therien)	3	323	0.00928793	0.764065	0.444829	-1.13714	-1.21691	RIPK4	FALSE
ANKRD3	Sagiyama virus	7	496	0.0141129	1.28799	0.197749	-1.01459	-1.1253	RIPK4	FALSE
ANKRD3	Saint Louis encephalitis virus	5	422	0.0118483	3.14245	0.00167542	-1.02577	-1.29084	RIPK4	FALSE
ANKRD3	Salivirus A (isolate Human/Nigeria/NG-J1/2007)	2	415	0.00481928	-0.0286377	0.977154	-1.20773	-1.20511	RIPK4	FALSE
ANKRD3	Sapovirus (strain GII/Human/Japan/Sakai C12/2001)	4	441	0.00907029	1.4416	0.149416	-1.02883	-1.15113	RIPK4	FALSE
ANKRD3	Semliki forest virus	3	497	0.00603622	1.25763	0.208524	-1.04533	-1.14751	RIPK4	FALSE
ANKRD3	Seoul virus (strain 80-39)	4	484	0.00826446	2.11267	0.0346287	-0.889564	-1.06015	RIPK4	FALSE
ANKRD3	Severe acute respiratory syndrome coronavirus 2	11	2052	0.00536062	5.80376	6.48453e-09	-0.956536	-1.18324	RIPK4	TRUE
ANKRD3	Severe acute respiratory syndrome coronavirus	15	2005	0.0074813	4.70539	2.5338e-06	-0.941889	-1.12723	RIPK4	TRUE
ANKRD3	Simian foamy virus (isolate chimpanzee)	4	458	0.00873362	0.621237	0.534444	-1.17737	-1.2292	RIPK4	FALSE
ANKRD3	Sindbis virus	8	649	0.0123267	2.65116	0.00802162	-1.03538	-1.22282	RIPK4	TRUE
ANKRD3	Southampton virus (strain GI/Human/United Kingdom/Southampton/1991)	3	346	0.00867052	0.213188	0.83118	-1.16994	-1.19118	RIPK4	FALSE
ANKRD3	Thogotovirus dhoriense	4	459	0.0087146	0.653033	0.513735	-1.07983	-1.13339	RIPK4	FALSE
ANKRD3	Tick-borne powassan virus (strain LB)	7	407	0.017199	3.02947	0.00244985	-0.952636	-1.21459	RIPK4	FALSE
ANKRD3	Torque teno virus (strain VT416)	1	192	0.00520833	0.43058	0.666774	-1.15357	-1.2099	RIPK4	FALSE
ANKRD3	Toscana virus	3	370	0.00810811	-0.211489	0.832506	-1.04437	-1.02468	RIPK4	FALSE
ANKRD3	Vaccinia virus (strain Western Reserve)	90	7850	0.011465	12.5336	4.89043e-36	-0.900731	-1.15534	RIPK4	TRUE
ANKRD3	Varicella-zoster virus (strain Dumas)	49	5281	0.00927855	6.02452	1.6961e-09	-1.00449	-1.15181	RIPK4	TRUE
ANKRD3	Variola virus (isolate Human/India/Ind3/1967)	82	7589	0.0108051	13.1306	2.19899e-39	-0.895406	-1.16804	RIPK4	TRUE
ANKRD3	Venezuelan equine encephalitis virus (strain P676)	5	511	0.00978474	3.53377	0.000409682	-1.01942	-1.30281	RIPK4	FALSE
ANKRD3	Vesicular stomatitis Indiana virus (strain San Juan)	6	514	0.0116732	3.16003	0.00157753	-0.912422	-1.16625	RIPK4	FALSE
ANKRD3	West Nile virus	4	445	0.00898876	0.541458	0.588192	-0.966407	-1.01341	RIPK4	FALSE
ANKRD3	Western equine encephalitis virus	4	507	0.00788955	1.14961	0.250306	-0.994885	-1.08345	RIPK4	FALSE
ANKRD3	WU polyomavirus	2	208	0.00961538	0.854019	0.393094	-1.09816	-1.20342	RIPK4	FALSE
ANKRD3	Yaba monkey tumor virus (strain VR587)	69	5699	0.0121074	11.9304	8.21669e-33	-0.89757	-1.17889	RIPK4	TRUE
ANKRD3	Yellow fever virus (strain 17D vaccine)	8	413	0.0193705	2.77584	0.00550591	-0.9336	-1.18037	RIPK4	TRUE
ANKRD3	Zaire ebolavirus (strain Mayinga-76)	2	839	0.00238379	3.27909	0.00104143	-0.92715	-1.1238	RIPK4	FALSE
ANKRD3	Zika virus	3	425	0.00705882	2.14465	0.0319811	-0.924968	-1.10528	RIPK4	FALSE
ARG	Adeno-associated virus 2 (isolate Srivastava/1982)	1	85	0.0117647	1.41035	0.158436	-0.437302	-0.743288	ABL2	FALSE
ARG	Aichi virus (strain Human/A846/88/1989)	7	84	0.0833333	0.567815	0.57016	-0.532667	-0.681758	ABL2	FALSE
ARG	Australian bat lyssavirus (isolate Bat/AUS/1996)	7	129	0.0542636	0.431302	0.666249	-0.681817	-0.776622	ABL2	FALSE
ARG	Banna virus (strain Indonesia/JKT-6423/1980)	15	253	0.0592885	-0.433294	0.664802	-0.843106	-0.778438	ABL2	FALSE
ARG	Barmah forest virus	9	130	0.0692308	0.522306	0.601457	-0.610618	-0.722628	ABL2	FALSE
ARG	BK polyomavirus	2	61	0.0327869	-0.653329	0.513545	-1.06347	-0.844136	ABL2	FALSE
ARG	Bunyamwera virus	5	160	0.03125	-1.78179	0.0747842	-1.17854	-0.844394	ABL2	FALSE
ARG	Bunyavirus La Crosse (isolate Human/United States/L78/1978)	9	184	0.048913	-1.62443	0.104284	-0.791639	-0.514176	ABL2	FALSE
ARG	Bunyavirus snowshoe hare	7	179	0.0391061	0.345522	0.729702	-0.784691	-0.843689	ABL2	FALSE
ARG	Cercopithecine alphaherpesvirus 2	97	899	0.107898	5.93289	2.97649e-09	-0.264253	-0.763185	ABL2	TRUE
ARG	Chandipura virus	5	116	0.0431034	-0.43018	0.667064	-0.833116	-0.738422	ABL2	FALSE
ARG	Chikungunya virus (strain S27-African prototype)	6	162	0.037037	0.107697	0.914236	-0.851876	-0.872214	ABL2	FALSE
ARG	Cosavirus A (isolate Human/Pakistan/0553/-)	4	75	0.0533333	-0.884473	0.376441	-0.903353	-0.649395	ABL2	FALSE
ARG	Cowpox virus (strain Brighton Red)	12	400	0.03	-2.49504	0.0125943	-1.06846	-0.774062	ABL2	FALSE
ARG	Coxsackievirus A16 (strain G-10)	1	87	0.0114943	-0.786695	0.431461	-0.832199	-0.64828	ABL2	FALSE
ARG	Crimean-Congo hemorrhagic fever virus (strain Nigeria/IbAr10200/1970)	9	159	0.0566038	0.429672	0.667434	-0.806555	-0.895772	ABL2	FALSE
ARG	Dengue virus type 1 (strain Nauru/West Pac/1974)	2	72	0.0277778	-0.193788	0.846342	-0.780019	-0.726106	ABL2	FALSE
ARG	Dugbe virus (isolate ArD44313)	7	156	0.0448718	-0.339951	0.733894	-0.780726	-0.714042	ABL2	FALSE
ARG	Duvenhage virus	5	123	0.0406504	0.375193	0.707517	-0.654165	-0.733558	ABL2	FALSE
ARG	Eastern chimpanzee simian foamy virus	4	141	0.0283688	1.20339	0.228825	-0.723584	-0.971033	ABL2	FALSE
ARG	Eastern equine encephalitis virus	10	138	0.0724638	-0.0724584	0.942237	-0.65968	-0.644672	ABL2	FALSE
ARG	Encephalomyocarditis virus (strain Rueckert)	4	80	0.05	0.633352	0.526504	-0.673872	-0.845369	ABL2	FALSE
ARG	Epstein-Barr virus (strain B95-8)	72	1143	0.0629921	5.03236	4.84484e-07	-0.453529	-0.811819	ABL2	TRUE
ARG	European bat lyssavirus 1 (strain Bat/Germany/RV9/1968)	6	130	0.0461538	0.546942	0.584419	-0.658307	-0.771923	ABL2	FALSE
ARG	GB virus C	5	81	0.0617284	0.410437	0.681485	-0.463747	-0.583046	ABL2	FALSE
ARG	Hantaan virus (strain 76-118)	2	139	0.0143885	-0.548738	0.583185	-0.971868	-0.864214	ABL2	FALSE
ARG	Hendra virus (isolate Horse/Autralia/Hendra/1994)	8	199	0.040201	-1.47633	0.139857	-0.879478	-0.629607	ABL2	FALSE
ARG	Hepatitis B virus genotype C subtype ayr (isolate Human/Japan/Okamoto/-)	2	49	0.0408163	1.07027	0.284496	-0.517169	-0.902371	ABL2	FALSE
ARG	Hepatitis C virus genotype 1a (isolate H77)	11	99	0.111111	0.3586	0.719894	-0.492478	-0.582387	ABL2	FALSE
ARG	Hepatitis E virus genotype 1 (isolate Human/China/HeBei/1987)	7	73	0.0958904	1.29868	0.194052	-0.272981	-0.650371	ABL2	FALSE
ARG	Horsepox virus	116	3358	0.0345444	-8.74565	2.21741e-18	-1.0697	-0.70329	ABL2	FALSE
ARG	Human adenovirus C serotype 2	31	391	0.0792839	1.65378	0.0981732	-0.559737	-0.763809	ABL2	FALSE
ARG	Human astrovirus-1	1	118	0.00847458	-2.9839	0.00284601	-1.21428	-0.54819	ABL2	FALSE
ARG	Human betaherpesvirus 7	63	1549	0.0406714	-3.11691	0.00182758	-0.893526	-0.702039	ABL2	FALSE
ARG	Human coronavirus 229E	11	570	0.0192982	-0.281498	0.778328	-0.859726	-0.831396	ABL2	FALSE
ARG	Human cytomegalovirus (strain Merlin)	114	2092	0.0544933	3.31956	0.000901579	-0.606146	-0.780415	ABL2	TRUE
ARG	Human enterovirus 70 (strain J670/71)	4	93	0.0430108	-0.188068	0.850823	-0.85781	-0.810444	ABL2	FALSE
ARG	Human hepatitis A virus genotype IB (isolate HM175)	3	78	0.0384615	1.09217	0.274758	-0.682226	-0.975753	ABL2	FALSE
ARG	Human herpesvirus 1 (strain 17)	80	975	0.0820513	3.18568	0.00144414	-0.407658	-0.651139	ABL2	TRUE
ARG	Human herpesvirus 2 (strain HG52)	88	971	0.0906282	6.25938	3.86519e-10	-0.333039	-0.820038	ABL2	TRUE
ARG	Human herpesvirus 6A (strain Uganda-1102)	72	1595	0.0451411	-1.21639	0.223836	-0.798651	-0.725425	ABL2	FALSE
ARG	Human herpesvirus 8 type P (isolate GK18)	65	1143	0.0568679	3.45394	0.000552468	-0.529578	-0.775173	ABL2	TRUE
ARG	Human immunodeficiency virus type 1 group M subtype B (isolate HXB2)	6	91	0.0659341	0.713302	0.475659	-0.836931	-1.02489	ABL2	FALSE
ARG	Human lung-associated vientovirus LT	3	53	0.0566038	-0.312847	0.754397	-0.993406	-0.886928	ABL2	FALSE
ARG	Human metapneumovirus (strain CAN97-83)	5	133	0.037594	-1.94366	0.0519369	-1.08532	-0.657396	ABL2	FALSE
ARG	Human papillomavirus type 1	1	44	0.0227273	1.50419	0.132532	-0.61378	-1.07078	ABL2	FALSE
ARG	Human papillomavirus type 16	3	81	0.037037	0.299637	0.764454	-0.636365	-0.708974	ABL2	FALSE
ARG	Human papillomavirus type 2a	6	84	0.0714286	1.47635	0.139849	-0.560162	-0.963424	ABL2	FALSE
ARG	Human parainfluenza virus 1 strain Washington/1964	7	188	0.037234	-1.25613	0.20907	-1.01398	-0.796669	ABL2	FALSE
ARG	Human parechovirus 2 (strain Williamson)	4	88	0.0454545	-1.30758	0.191015	-1.12122	-0.792823	ABL2	FALSE
ARG	Human parvovirus B19 (strain HV)	2	70	0.0285714	0.266625	0.789758	-0.784587	-0.86288	ABL2	FALSE
ARG	Human respiratory syncytial virus B (strain B1)	6	183	0.0327869	-0.481605	0.630087	-1.00437	-0.913353	ABL2	FALSE
ARG	Human rhinovirus A serotype 89 (strain 41467-Gallo)	2	88	0.0227273	-0.530516	0.595754	-1.12519	-0.994157	ABL2	FALSE
ARG	Human T-cell leukemia virus 1 (isolate Caribbea HS-35 subtype A)	3	101	0.029703	1.48324	0.138011	-0.750421	-1.12683	ABL2	FALSE
ARG	Influenza A virus (strain A/Puerto Rico/8/1934 H1N1)	18	380	0.0473684	-3.10854	0.00188011	-1.05976	-0.6571	ABL2	FALSE
ARG	Influenza B virus (strain B/Lee/1940)	14	284	0.0492958	0.110402	0.912091	-0.794263	-0.810533	ABL2	FALSE
ARG	Influenza C virus (strain C/Ann Arbor/1/1950)	7	107	0.0654206	0.67449	0.5	-0.62468	-0.786202	ABL2	FALSE
ARG	Isfahan virus	3	123	0.0243902	0.299364	0.764662	-0.855137	-0.921402	ABL2	FALSE
ARG	Japanese encephalitis virus (strain Jaoars982)	3	115	0.026087	0.0802905	0.936006	-0.77685	-0.794533	ABL2	FALSE
ARG	JC polyomavirus	2	54	0.037037	-1.22003	0.222453	-0.923402	-0.510456	ABL2	FALSE
ARG	Junin mammarenavirus	5	96	0.0520833	-0.354305	0.72311	-0.999593	-0.905021	ABL2	FALSE
ARG	KI polyomavirus (isolate Stockholm 60)	4	63	0.0634921	-0.628142	0.529911	-0.789814	-0.583111	ABL2	FALSE
ARG	Lagos bat virus	9	120	0.075	-0.0407922	0.967462	-0.669007	-0.659822	ABL2	FALSE
ARG	Lake Victoria marburgvirus (strain Musoke-80)	7	154	0.0454545	-1.82453	0.0680715	-1.04512	-0.690256	ABL2	FALSE
ARG	Langat virus	3	70	0.0428571	0.802452	0.422291	-0.534539	-0.777033	ABL2	FALSE
ARG	Lassa virus (strain Mouse/Sierra Leone/Josiah/1976)	5	121	0.0413223	-0.582587	0.560171	-0.78235	-0.65306	ABL2	FALSE
ARG	Louping ill virus	4	71	0.056338	-0.462883	0.643448	-0.540455	-0.423075	ABL2	FALSE
ARG	Lymphocytic choriomeningitis virus (strain Armstrong)	3	91	0.032967	0.578926	0.562639	-0.765422	-0.892978	ABL2	FALSE
ARG	Machupo virus	3	91	0.032967	-0.622252	0.533776	-0.9931	-0.825145	ABL2	FALSE
ARG	Mayaro virus (strain Brazil)	6	135	0.0444444	-0.199969	0.841505	-0.466252	-0.428898	ABL2	FALSE
ARG	Measles virus (strain Ichinose-B95a)	5	167	0.0299401	-1.18945	0.234263	-0.884722	-0.665315	ABL2	FALSE
ARG	Merkel cell polyomavirus	2	33	0.0606061	-0.451394	0.651705	-0.524724	-0.321827	ABL2	FALSE
ARG	Mokola virus	10	121	0.0826446	0.428552	0.668249	-0.600603	-0.69218	ABL2	FALSE
ARG	Molluscum contagiosum virus subtype 1	105	1820	0.0576923	3.34905	0.00081088	-0.558882	-0.743218	ABL2	TRUE
ARG	Monkeypox virus (strain Zaire-96-I-16)	98	2999	0.0326776	-8.22792	1.90499e-16	-1.0553	-0.687441	ABL2	FALSE
ARG	Mumps virus (strain Miyahara vaccine)	8	175	0.0457143	-1.28239	0.199704	-0.889109	-0.66312	ABL2	FALSE
ARG	Murray valley encephalitis virus (strain MVE-1-51)	4	89	0.0449438	1.5817	0.113719	-0.843189	-1.23714	ABL2	FALSE
ARG	Nipah virus	9	202	0.0445545	-1.50157	0.133207	-0.825321	-0.559549	ABL2	FALSE
ARG	Norwalk virus (strain GI/Human/United States/Norwalk/1968)	3	63	0.047619	-0.647612	0.517236	-0.81411	-0.589571	ABL2	FALSE
ARG	O'nyong-nyong virus (strain Gulu)	7	139	0.0503597	-1.22538	0.220431	-0.723708	-0.480962	ABL2	FALSE
ARG	Orf virus (strain Goat/Texas/SA00/2000)	72	1218	0.0591133	2.18011	0.0292492	-0.612269	-0.764583	ABL2	TRUE
ARG	Parainfluenza virus 5 (strain W3)	3	160	0.01875	-1.05582	0.291049	-0.785653	-0.600142	ABL2	FALSE
ARG	Pichinde mammarenavirus	5	104	0.0480769	-0.980578	0.326801	-0.896029	-0.67262	ABL2	FALSE
ARG	Poliovirus type 1 (strain Mahoney)	3	101	0.029703	-0.615862	0.537986	-0.894441	-0.750583	ABL2	FALSE
ARG	Punta toro phlebovirus	5	113	0.0442478	-1.27554	0.202119	-1.0033	-0.701552	ABL2	FALSE
ARG	Rabies virus (strain Pasteur vaccins / PV)	7	130	0.0538462	0.89652	0.369975	-0.65609	-0.834585	ABL2	FALSE
ARG	Rift valley fever virus (strain ZH-548 M12)	3	108	0.0277778	-0.47587	0.634167	-0.735547	-0.62975	ABL2	FALSE
ARG	Rosavirus A2 (isolate Human/Gambia/GA7403/2008)	8	86	0.0930233	-0.382147	0.702352	-0.622047	-0.520228	ABL2	FALSE
ARG	Ross river virus (strain NB5092)	4	130	0.0307692	-0.304389	0.760831	-0.646537	-0.579595	ABL2	FALSE
ARG	Rotavirus A (isolate RVA/Monkey/South Africa/SA11-H96/1958/G3P5B[2])	15	292	0.0513699	-1.51862	0.128857	-0.866933	-0.647212	ABL2	FALSE
ARG	Rotavirus C (isolate RVC/Human/United Kingdom/Bristol/1989)	6	296	0.0202703	-0.146117	0.883829	-0.996663	-0.976553	ABL2	FALSE
ARG	Rotavirus X (strain RVX/Human/China/NADRV-J19/1997/GXP[X])	10	225	0.0444444	-0.148302	0.882104	-0.869799	-0.845156	ABL2	FALSE
ARG	Rubella virus (strain Therien)	10	80	0.125	1.04929	0.294045	-0.216126	-0.506539	ABL2	FALSE
ARG	Sagiyama virus	4	134	0.0298507	1.12086	0.262349	-0.70683	-0.941193	ABL2	FALSE
ARG	Saint Louis encephalitis virus	2	88	0.0227273	1.84918	0.0644311	-0.701114	-1.18259	ABL2	FALSE
ARG	Salivirus A (isolate Human/Nigeria/NG-J1/2007)	7	81	0.0864198	0.789479	0.429832	-0.50174	-0.723086	ABL2	FALSE
ARG	Sapovirus (strain GII/Human/Japan/Sakai C12/2001)	3	77	0.038961	-0.134657	0.892883	-0.652487	-0.614652	ABL2	FALSE
ARG	Semliki forest virus	8	133	0.0601504	0.798851	0.424377	-0.617909	-0.786573	ABL2	FALSE
ARG	Seoul virus (strain 80-39)	2	134	0.0149254	-3.14133	0.00168182	-0.976393	-0.36883	ABL2	FALSE
ARG	Severe acute respiratory syndrome coronavirus 2	22	649	0.0338983	-2.15768	0.0309531	-0.86129	-0.663476	ABL2	FALSE
ARG	Severe acute respiratory syndrome coronavirus	20	621	0.0322061	-2.10872	0.0349686	-0.878926	-0.677848	ABL2	FALSE
ARG	Simian foamy virus (isolate chimpanzee)	2	149	0.0134228	-2.24645	0.0246755	-0.911577	-0.476494	ABL2	FALSE
ARG	Sindbis virus	10	154	0.0649351	0.198478	0.842671	-0.707679	-0.745117	ABL2	FALSE
ARG	Southampton virus (strain GI/Human/United Kingdom/Southampton/1991)	4	65	0.0615385	0.502329	0.615436	-0.685274	-0.853508	ABL2	FALSE
ARG	Thogotovirus dhoriense	6	130	0.0461538	-3.20747	0.00133909	-0.955067	-0.285365	ABL2	FALSE
ARG	Tick-borne powassan virus (strain LB)	6	76	0.0789474	1.02172	0.306916	-0.294147	-0.544207	ABL2	FALSE
ARG	Torque teno virus (strain VT416)	1	52	0.0192308	0.158282	0.874235	-0.813973	-0.868612	ABL2	FALSE
ARG	Toscana virus	5	86	0.0581395	-0.241284	0.809335	-0.837947	-0.771598	ABL2	FALSE
ARG	Vaccinia virus (strain Western Reserve)	100	2947	0.0339328	-7.26217	3.80917e-13	-1.05718	-0.729993	ABL2	FALSE
ARG	Varicella-zoster virus (strain Dumas)	72	1232	0.0584416	4.21962	2.44718e-05	-0.556479	-0.847161	ABL2	TRUE
ARG	Variola virus (isolate Human/India/Ind3/1967)	103	2882	0.0357391	-4.89605	9.77799e-07	-1.02924	-0.807048	ABL2	FALSE
ARG	Venezuelan equine encephalitis virus (strain P676)	10	136	0.0735294	1.40931	0.158743	-0.566956	-0.862871	ABL2	FALSE
ARG	Vesicular stomatitis Indiana virus (strain San Juan)	7	135	0.0518519	-0.212699	0.831562	-0.796499	-0.752559	ABL2	FALSE
ARG	West Nile virus	2	86	0.0232558	-0.517799	0.604599	-0.983172	-0.848257	ABL2	FALSE
ARG	Western equine encephalitis virus	9	130	0.0692308	0.602309	0.546969	-0.544605	-0.680832	ABL2	FALSE
ARG	WU polyomavirus	4	60	0.0666667	-0.109691	0.912655	-0.665862	-0.63317	ABL2	FALSE
ARG	Yaba monkey tumor virus (strain VR587)	51	2132	0.0239212	-8.04333	8.7427e-16	-1.15453	-0.730056	ABL2	FALSE
ARG	Yellow fever virus (strain 17D vaccine)	3	79	0.0379747	-1.25458	0.209633	-1.0119	-0.689804	ABL2	FALSE
ARG	Zaire ebolavirus (strain Mayinga-76)	6	165	0.0363636	0.448439	0.653837	-0.712612	-0.796862	ABL2	FALSE
ARG	Zika virus	3	87	0.0344828	-0.740594	0.45894	-0.966493	-0.771398	ABL2	FALSE
ASK1	Adeno-associated virus 2 (isolate Srivastava/1982)	3	406	0.00738916	1.72509	0.0845112	-3.27784	-3.54817	MAP3K5	FALSE
ASK1	Aichi virus (strain Human/A846/88/1989)	4	401	0.00997506	3.47438	0.000512027	-2.91926	-3.45662	MAP3K5	FALSE
ASK1	Australian bat lyssavirus (isolate Bat/AUS/1996)	8	549	0.0145719	0.391604	0.695351	-3.44116	-3.49386	MAP3K5	FALSE
ASK1	Banna virus (strain Indonesia/JKT-6423/1980)	5	780	0.00641026	2.14056	0.0323099	-3.21945	-3.46582	MAP3K5	FALSE
ASK1	Barmah forest virus	11	514	0.0214008	4.19541	2.72378e-05	-2.77957	-3.37932	MAP3K5	TRUE
ASK1	BK polyomavirus	4	246	0.0162602	1.86407	0.0623115	-3.18066	-3.57113	MAP3K5	FALSE
ASK1	Bunyamwera virus	7	553	0.0126582	3.966	7.30894e-05	-2.89675	-3.4427	MAP3K5	FALSE
ASK1	Bunyavirus La Crosse (isolate Human/United States/L78/1978)	6	537	0.0111732	2.90619	0.00365855	-3.00081	-3.40747	MAP3K5	FALSE
ASK1	Bunyavirus snowshoe hare	5	541	0.00924214	1.04615	0.295493	-3.0913	-3.23714	MAP3K5	FALSE
ASK1	Cercopithecine alphaherpesvirus 2	43	3724	0.0115467	7.67644	1.63577e-14	-2.9055	-3.30714	MAP3K5	TRUE
ASK1	Chandipura virus	1	528	0.00189394	0.112427	0.910485	-3.37621	-3.39127	MAP3K5	FALSE
ASK1	Chikungunya virus (strain S27-African prototype)	10	605	0.0165289	4.57509	4.76023e-06	-2.66321	-3.26087	MAP3K5	TRUE
ASK1	Cosavirus A (isolate Human/Pakistan/0553/-)	3	316	0.00949367	2.77686	0.00548865	-2.83813	-3.33249	MAP3K5	FALSE
ASK1	Cowpox virus (strain Brighton Red)	5	1006	0.00497018	2.3001	0.0214427	-3.15288	-3.38911	MAP3K5	FALSE
ASK1	Coxsackievirus A16 (strain G-10)	3	308	0.00974026	2.5173	0.0118258	-2.89851	-3.37608	MAP3K5	FALSE
ASK1	Crimean-Congo hemorrhagic fever virus (strain Nigeria/IbAr10200/1970)	8	1009	0.00792864	-0.0936836	0.925361	-3.31262	-3.30339	MAP3K5	FALSE
ASK1	Dengue virus type 1 (strain Nauru/West Pac/1974)	2	462	0.004329	3.97399	7.068e-05	-2.68803	-3.28055	MAP3K5	FALSE
ASK1	Dugbe virus (isolate ArD44313)	4	924	0.004329	-0.834933	0.403755	-3.40393	-3.31774	MAP3K5	FALSE
ASK1	Duvenhage virus	8	553	0.0144665	-0.649315	0.516135	-3.48661	-3.39785	MAP3K5	FALSE
ASK1	Eastern chimpanzee simian foamy virus	3	449	0.00668151	1.84356	0.065248	-3.07475	-3.36059	MAP3K5	FALSE
ASK1	Eastern equine encephalitis virus	3	508	0.00590551	4.61125	4.00256e-06	-2.79201	-3.42684	MAP3K5	FALSE
ASK1	Encephalomyocarditis virus (strain Rueckert)	5	359	0.0139276	3.13415	0.00172351	-2.81984	-3.36397	MAP3K5	FALSE
ASK1	Epstein-Barr virus (strain B95-8)	60	5734	0.0104639	7.32119	2.45791e-13	-3.04646	-3.35541	MAP3K5	TRUE
ASK1	European bat lyssavirus 1 (strain Bat/Germany/RV9/1968)	6	539	0.0111317	0.799616	0.423933	-3.42925	-3.53934	MAP3K5	FALSE
ASK1	GB virus C	2	389	0.00514139	3.75016	0.00017672	-2.88017	-3.47876	MAP3K5	FALSE
ASK1	Hantaan virus (strain 76-118)	4	515	0.00776699	1.35981	0.17389	-3.19115	-3.37975	MAP3K5	FALSE
ASK1	Hendra virus (isolate Horse/Autralia/Hendra/1994)	4	854	0.00468384	-1.63565	0.101914	-3.47522	-3.29564	MAP3K5	FALSE
ASK1	Hepatitis B virus genotype C subtype ayr (isolate Human/Japan/Okamoto/-)	0	293	0	1.58857	0.112158	-3.14865	-3.43347	MAP3K5	FALSE
ASK1	Hepatitis C virus genotype 1a (isolate H77)	3	458	0.00655022	3.99414	6.49282e-05	-2.8486	-3.42567	MAP3K5	FALSE
ASK1	Hepatitis delta virus genotype I (isolate D380)	0	33	0	-1.97755	0.0479798	-4.03666	-2.89011	MAP3K5	FALSE
ASK1	Hepatitis E virus genotype 1 (isolate Human/China/HeBei/1987)	5	348	0.0143678	2.88357	0.003932	-2.84633	-3.33643	MAP3K5	FALSE
ASK1	Horsepox virus	72	8608	0.00836431	6.23658	4.47251e-10	-3.14355	-3.3593	MAP3K5	TRUE
ASK1	Human adenovirus C serotype 2	14	1854	0.00755124	3.50364	0.000458952	-3.0703	-3.32951	MAP3K5	TRUE
ASK1	Human astrovirus-1	6	429	0.013986	6.08697	1.15064e-09	-2.61881	-3.55199	MAP3K5	FALSE
ASK1	Human betaherpesvirus 7	56	5666	0.00988352	4.5344	5.77665e-06	-3.1498	-3.34369	MAP3K5	TRUE
ASK1	Human coronavirus 229E	23	1685	0.0136499	6.28294	3.32238e-10	-2.9455	-3.44318	MAP3K5	TRUE
ASK1	Human cytomegalovirus (strain Merlin)	96	9162	0.0104781	13.5002	1.5596e-41	-2.92261	-3.37398	MAP3K5	TRUE
ASK1	Human enterovirus 70 (strain J670/71)	0	302	0	3.21374	0.00131016	-2.76184	-3.35095	MAP3K5	FALSE
ASK1	Human hepatitis A virus genotype IB (isolate HM175)	3	303	0.00990099	2.36037	0.0182567	-3.20727	-3.63855	MAP3K5	FALSE
ASK1	Human herpesvirus 1 (strain 17)	40	4662	0.00858001	8.91436	4.90631e-19	-2.91498	-3.3315	MAP3K5	TRUE
ASK1	Human herpesvirus 2 (strain HG52)	45	4675	0.00962567	7.50201	6.28455e-14	-2.95702	-3.30333	MAP3K5	TRUE
ASK1	Human herpesvirus 6A (strain Uganda-1102)	52	6640	0.00783133	5.36993	7.87655e-08	-3.14964	-3.35905	MAP3K5	TRUE
ASK1	Human herpesvirus 8 type P (isolate GK18)	47	5447	0.0086286	9.13075	6.80288e-20	-3.01449	-3.41091	MAP3K5	TRUE
ASK1	Human immunodeficiency virus type 1 group M subtype B (isolate HXB2)	3	409	0.00733496	3.03375	0.00241537	-2.89953	-3.36906	MAP3K5	FALSE
ASK1	Human lung-associated vientovirus LT	2	132	0.0151515	3.5812	0.000342017	-2.82771	-3.81245	MAP3K5	FALSE
ASK1	Human metapneumovirus (strain CAN97-83)	6	646	0.00928793	0.820484	0.41194	-3.25648	-3.35911	MAP3K5	FALSE
ASK1	Human papillomavirus type 1	3	202	0.0148515	1.35822	0.174394	-3.17132	-3.48177	MAP3K5	FALSE
ASK1	Human papillomavirus type 16	1	313	0.00319489	4.26719	1.97954e-05	-2.49135	-3.25661	MAP3K5	FALSE
ASK1	Human papillomavirus type 2a	3	371	0.00808625	1.03232	0.301922	-3.05158	-3.22474	MAP3K5	FALSE
ASK1	Human parainfluenza virus 1 strain Washington/1964	9	857	0.0105018	1.565	0.117584	-3.15813	-3.32667	MAP3K5	FALSE
ASK1	Human parechovirus 2 (strain Williamson)	4	329	0.0121581	1.72437	0.0846412	-3.00542	-3.30571	MAP3K5	FALSE
ASK1	Human parvovirus B19 (strain HV)	2	259	0.00772201	1.44815	0.147575	-3.13364	-3.42739	MAP3K5	FALSE
ASK1	Human respiratory syncytial virus B (strain B1)	2	737	0.0027137	1.95155	0.0509911	-3.07791	-3.30489	MAP3K5	FALSE
ASK1	Human rhinovirus A serotype 89 (strain 41467-Gallo)	1	332	0.00301205	1.0746	0.282552	-3.12489	-3.3065	MAP3K5	FALSE
ASK1	Human T-cell leukemia virus 1 (isolate Caribbea HS-35 subtype A)	4	593	0.00674536	2.21999	0.0264193	-3.04339	-3.32704	MAP3K5	FALSE
ASK1	Influenza A virus (strain A/Puerto Rico/8/1934 H1N1)	13	1729	0.0075188	0.713108	0.475779	-3.38462	-3.4384	MAP3K5	FALSE
ASK1	Influenza B virus (strain B/Lee/1940)	13	1307	0.00994644	1.3911	0.164195	-3.3057	-3.42657	MAP3K5	FALSE
ASK1	Influenza C virus (strain C/Ann Arbor/1/1950)	6	532	0.0112782	1.17008	0.241969	-3.20988	-3.37239	MAP3K5	FALSE
ASK1	Isfahan virus	0	541	0	-1.63978	0.101051	-3.43665	-3.22083	MAP3K5	FALSE
ASK1	Japanese encephalitis virus (strain Jaoars982)	2	612	0.00326797	6.31032	2.78456e-10	-2.64474	-3.42901	MAP3K5	FALSE
ASK1	JC polyomavirus	2	201	0.00995025	1.76882	0.0769241	-3.06373	-3.4675	MAP3K5	FALSE
ASK1	Junin mammarenavirus	1	447	0.00223714	-0.126559	0.89929	-3.42061	-3.4023	MAP3K5	FALSE
ASK1	KI polyomavirus (isolate Stockholm 60)	3	212	0.0141509	2.73702	0.00619981	-2.96394	-3.56385	MAP3K5	FALSE
ASK1	Lagos bat virus	6	538	0.0111524	0.126019	0.899717	-3.3454	-3.36264	MAP3K5	FALSE
ASK1	Lake Victoria marburgvirus (strain Musoke-80)	3	749	0.00400534	0.481091	0.630452	-3.24732	-3.3044	MAP3K5	FALSE
ASK1	Langat virus	4	418	0.00956938	4.24065	2.2287e-05	-2.67244	-3.33145	MAP3K5	FALSE
ASK1	Lassa virus (strain Mouse/Sierra Leone/Josiah/1976)	2	466	0.00429185	0.646032	0.518259	-3.29267	-3.3871	MAP3K5	FALSE
[truncated: 44,024 more rows]
